# Supplementary material for: Contrasting patterns from two invasion fronts suggest a niche shift of an invasive predator of native bees
Source: PeerJ. 2022 May 10;10:e13269. doi: 10.7717/peerj.13269 (PMC9104094; doi:10.7717/peerj.13269)
Supplement: Supplemental Information 2 [file peerj-10-13269-s002.csv]

Species	Range	Lon	Lat
Vespa velutina	invasive	3.651790957	50.87007201
Vespa velutina	invasive	3.27771202	50.31612025
Vespa velutina	invasive	8.565302896	49.72577435
Vespa velutina	invasive	0.473065777	49.51641457
Vespa velutina	invasive	1.40128857	49.75608995
Vespa velutina	invasive	0.177927371	49.73762426
Vespa velutina	invasive	3.221364739	49.87780016
Vespa velutina	invasive	-1.732087867	49.66310088
Vespa velutina	invasive	0.219560335	49.57303778
Vespa velutina	invasive	0.043973625	49.52173293
Vespa velutina	invasive	2.566612593	49.66433302
Vespa velutina	invasive	-1.299691525	49.56093431
Vespa velutina	invasive	-1.580258865	49.62853817
Vespa velutina	invasive	-1.274997578	49.52212193
Vespa velutina	invasive	0.455591624	49.73724702
Vespa velutina	invasive	2.117098418	49.47548786
Vespa velutina	invasive	0.758773936	49.56634162
Vespa velutina	invasive	0.305173306	49.50899074
Vespa velutina	invasive	2.405853092	48.86241001
Vespa velutina	invasive	2.467523006	48.96731303
Vespa velutina	invasive	3.451440481	49.16787569
Vespa velutina	invasive	8.484539317	49.26636413
Vespa velutina	invasive	6.089634794	49.34369347
Vespa velutina	invasive	2.466105921	49.030471
Vespa velutina	invasive	2.144628244	48.73859393
Vespa velutina	invasive	0.042765371	49.29534788
Vespa velutina	invasive	1.798686544	48.78027743
Vespa velutina	invasive	0.682141538	48.84573418
Vespa velutina	invasive	-3.487382652	48.77804872
Vespa velutina	invasive	2.049395081	49.132579
Vespa velutina	invasive	2.150887869	48.99500397
Vespa velutina	invasive	1.270146889	49.29634547
Vespa velutina	invasive	3.273531726	48.77029642
Vespa velutina	invasive	1.951197284	48.79518686
Vespa velutina	invasive	2.177724602	48.82188969
Vespa velutina	invasive	0.97111651	49.32967849
Vespa velutina	invasive	0.602722994	49.16346641
Vespa velutina	invasive	-0.356196795	49.16755444
Vespa velutina	invasive	-0.529247775	49.21203863
Vespa velutina	invasive	-0.189464325	49.24905912
Vespa velutina	invasive	-0.840013498	48.84086664
Vespa velutina	invasive	-0.741941079	49.25582603
Vespa velutina	invasive	-0.427441604	49.22577632
Vespa velutina	invasive	-1.523990898	48.78308622
Vespa velutina	invasive	1.294260459	48.77923593
Vespa velutina	invasive	8.23564616	49.02151443
Vespa velutina	invasive	-0.321138621	48.76580076
Vespa velutina	invasive	0.257995297	49.22773046
Vespa velutina	invasive	0.468823162	49.4189179
Vespa velutina	invasive	1.520778384	49.07844165
Vespa velutina	invasive	-0.529526541	49.18068113
Vespa velutina	invasive	2.545530167	48.86332083
Vespa velutina	invasive	1.992667199	48.76838907
Vespa velutina	invasive	2.21483928	48.91224808
Vespa velutina	invasive	1.565405809	49.05553935
Vespa velutina	invasive	1.910665596	49.09685229
Vespa velutina	invasive	2.604194164	48.84206474
Vespa velutina	invasive	2.708759888	48.85999538
Vespa velutina	invasive	1.256134138	49.14423293
Vespa velutina	invasive	2.304217075	49.0634157
Vespa velutina	invasive	-1.177777274	48.87434145
Vespa velutina	invasive	-3.548988698	48.80117496
Vespa velutina	invasive	2.450810688	48.82705125
Vespa velutina	invasive	2.042976536	49.12008159
Vespa velutina	invasive	2.269025668	48.78009536
Vespa velutina	invasive	2.431315086	49.16715871
Vespa velutina	invasive	-1.130347414	49.09010329
Vespa velutina	invasive	1.746071587	49.01756887
Vespa velutina	invasive	2.022430951	48.49557592
Vespa velutina	invasive	2.120889533	48.63146641
Vespa velutina	invasive	-3.772430948	48.12347264
Vespa velutina	invasive	-2.338287053	48.48418507
Vespa velutina	invasive	-3.1013536	48.60710435
Vespa velutina	invasive	0.002261969	48.48626161
Vespa velutina	invasive	-1.964395616	48.60392419
Vespa velutina	invasive	-1.226946817	48.64201811
Vespa velutina	invasive	-4.387246042	48.40751243
Vespa velutina	invasive	-3.402276743	48.58003726
Vespa velutina	invasive	-1.876456876	48.48124777
Vespa velutina	invasive	-2.522032677	48.508586
Vespa velutina	invasive	-2.608568712	48.24435012
Vespa velutina	invasive	1.015489292	48.39067769
Vespa velutina	invasive	-1.63794978	48.07825899
Vespa velutina	invasive	2.383632968	48.70359115
Vespa velutina	invasive	2.159286621	48.55659445
Vespa velutina	invasive	2.041808208	48.54415301
Vespa velutina	invasive	2.168996227	48.53488457
Vespa velutina	invasive	2.089086301	48.6601188
Vespa velutina	invasive	2.38498646	48.56728306
Vespa velutina	invasive	1.775513276	48.71712869
Vespa velutina	invasive	2.144311523	48.44209022
Vespa velutina	invasive	-2.732007006	48.44460113
Vespa velutina	invasive	-1.53662897	48.12046268
Vespa velutina	invasive	1.378445298	48.12112068
Vespa velutina	invasive	1.802785157	48.74042983
Vespa velutina	invasive	2.019290389	48.73884208
Vespa velutina	invasive	2.138068914	48.4871895
Vespa velutina	invasive	2.447372161	48.32303292
Vespa velutina	invasive	4.315966443	48.11940465
Vespa velutina	invasive	2.387823102	48.11471915
Vespa velutina	invasive	-0.705306321	48.69239335
Vespa velutina	invasive	0.19472537	48.57718565
Vespa velutina	invasive	-3.858495239	48.67056175
Vespa velutina	invasive	-1.764564643	48.09263014
Vespa velutina	invasive	-4.075108891	48.22904842
Vespa velutina	invasive	-4.003992139	48.27723961
Vespa velutina	invasive	-1.955650487	48.53770193
Vespa velutina	invasive	-1.478791122	48.12516732
Vespa velutina	invasive	-3.829465237	48.58092746
Vespa velutina	invasive	-1.574407657	48.19237771
Vespa velutina	invasive	1.301673941	48.63471513
Vespa velutina	invasive	-2.718130049	48.51641421
Vespa velutina	invasive	-4.4463343	48.40941744
Vespa velutina	invasive	0.065275894	48.30643413
Vespa velutina	invasive	-1.795687172	48.36078565
Vespa velutina	invasive	1.790001469	48.43712175
Vespa velutina	invasive	-1.474051166	48.17782473
Vespa velutina	invasive	-1.285605285	48.29406751
Vespa velutina	invasive	1.464942974	48.56689245
Vespa velutina	invasive	1.512981999	48.54204634
Vespa velutina	invasive	2.498783886	48.51932981
Vespa velutina	invasive	-1.453255231	48.45293222
Vespa velutina	invasive	-4.030038555	48.74887556
Vespa velutina	invasive	-3.976759913	48.45031756
Vespa velutina	invasive	-4.07793565	48.39335003
Vespa velutina	invasive	-4.249967975	48.3470193
Vespa velutina	invasive	-4.102697983	48.49908093
Vespa velutina	invasive	-1.628922222	48.17545543
Vespa velutina	invasive	-1.841151304	48.68523649
Vespa velutina	invasive	-1.258881581	48.13164725
Vespa velutina	invasive	-0.57910754	48.75115708
Vespa velutina	invasive	-0.348615392	48.56403268
Vespa velutina	invasive	0.636252873	48.35092524
Vespa velutina	invasive	1.108914904	48.23879366
Vespa velutina	invasive	9.356389997	48.67825484
Vespa velutina	invasive	-1.848122811	48.38118398
Vespa velutina	invasive	0.988798706	48.7379128
Vespa velutina	invasive	1.675592898	48.54172032
Vespa velutina	invasive	-4.353884271	48.45632538
Vespa velutina	invasive	2.949685108	48.09451376
Vespa velutina	invasive	1.4616266	48.48959739
Vespa velutina	invasive	2.918588737	48.09880557
Vespa velutina	invasive	-1.591667936	48.24406452
Vespa velutina	invasive	-1.778434809	48.1281635
Vespa velutina	invasive	2.807422363	48.52844665
Vespa velutina	invasive	2.392680186	48.18958412
Vespa velutina	invasive	-0.332988223	48.15113707
Vespa velutina	invasive	-1.197273648	48.37009898
Vespa velutina	invasive	1.041839387	48.43761976
Vespa velutina	invasive	2.126376129	48.45074257
Vespa velutina	invasive	-3.091881559	48.23281865
Vespa velutina	invasive	2.095068441	48.3810458
Vespa velutina	invasive	-3.832238161	48.47525556
Vespa velutina	invasive	2.865957573	48.24145331
Vespa velutina	invasive	0.987120244	48.56996518
Vespa velutina	invasive	-3.740744508	48.65816284
Vespa velutina	invasive	2.68052964	48.58621219
Vespa velutina	invasive	-2.580452169	48.41996264
Vespa velutina	invasive	-2.435767778	48.17300027
Vespa velutina	invasive	-3.455368941	48.74591564
Vespa velutina	invasive	6.231273868	48.71304767
Vespa velutina	invasive	2.719246401	48.34856684
Vespa velutina	invasive	3.876204444	48.54715013
Vespa velutina	invasive	2.468997524	48.08876757
Vespa velutina	invasive	2.228077259	48.63337964
Vespa velutina	invasive	4.075937639	48.25646315
Vespa velutina	invasive	3.463334549	48.51193091
Vespa velutina	invasive	-2.60883758	48.35108816
Vespa velutina	invasive	-1.945101728	48.57875933
Vespa velutina	invasive	-4.430654171	48.43677559
Vespa velutina	invasive	-2.612665435	48.11711706
Vespa velutina	invasive	2.271553415	48.67337765
Vespa velutina	invasive	2.180234705	48.71017218
Vespa velutina	invasive	-1.323149255	48.11705765
Vespa velutina	invasive	-3.414046254	48.67877609
Vespa velutina	invasive	2.520244171	48.70345329
Vespa velutina	invasive	-4.707638033	48.35959802
Vespa velutina	invasive	-4.35538052	48.55946638
Vespa velutina	invasive	0.27909542	47.97105333
Vespa velutina	invasive	-4.172602364	47.98510957
Vespa velutina	invasive	-4.50406059	47.99454721
Vespa velutina	invasive	-3.944349906	47.86155955
Vespa velutina	invasive	2.364899627	47.89444731
Vespa velutina	invasive	7.787895839	48.018746
Vespa velutina	invasive	6.225926155	47.91065491
Vespa velutina	invasive	2.857598538	47.74058047
Vespa velutina	invasive	4.486330672	47.51856177
Vespa velutina	invasive	0.795223084	47.79933072
Vespa velutina	invasive	-0.55141665	47.95402077
Vespa velutina	invasive	0.194014459	47.65436665
Vespa velutina	invasive	1.107828382	47.5428442
Vespa velutina	invasive	-3.346777238	47.8704869
Vespa velutina	invasive	-2.734143887	47.67536638
Vespa velutina	invasive	-2.574205157	47.78306457
Vespa velutina	invasive	-2.344403923	47.90827434
Vespa velutina	invasive	-2.33125253	47.52659219
Vespa velutina	invasive	-0.511990037	47.48231471
Vespa velutina	invasive	2.38456826	47.76238682
Vespa velutina	invasive	1.925651895	47.86760421
Vespa velutina	invasive	3.546671726	47.77548768
Vespa velutina	invasive	1.6155407	47.76178016
Vespa velutina	invasive	-3.146202811	47.96181866
Vespa velutina	invasive	2.052293512	47.89568256
Vespa velutina	invasive	-3.320900178	47.80220821
Vespa velutina	invasive	-1.847483571	48.01858891
Vespa velutina	invasive	1.443520626	47.43759847
Vespa velutina	invasive	1.769479934	47.85936525
Vespa velutina	invasive	-3.446528433	47.71476211
Vespa velutina	invasive	-2.21981709	47.76774792
Vespa velutina	invasive	-3.004003296	47.72754988
Vespa velutina	invasive	-1.818765004	47.87217257
Vespa velutina	invasive	1.608185845	47.95195863
Vespa velutina	invasive	1.800970653	48.00608921
Vespa velutina	invasive	1.910022555	47.90545248
Vespa velutina	invasive	1.716870838	47.72765707
Vespa velutina	invasive	1.913376505	47.82296369
Vespa velutina	invasive	0.202459973	47.53439089
Vespa velutina	invasive	4.762913116	47.40537127
Vespa velutina	invasive	4.910201157	47.47076735
Vespa velutina	invasive	5.06326605	47.62519869
Vespa velutina	invasive	4.939204064	47.5877391
Vespa velutina	invasive	4.87755524	47.68674523
Vespa velutina	invasive	4.704255693	47.66521861
Vespa velutina	invasive	0.633713921	47.79676054
Vespa velutina	invasive	-1.425743297	47.74499237
Vespa velutina	invasive	3.64368621	47.74066631
Vespa velutina	invasive	-3.573549272	47.82422607
Vespa velutina	invasive	-0.655659603	47.486434
Vespa velutina	invasive	1.083144297	47.45539883
Vespa velutina	invasive	-1.464847837	48.08143251
Vespa velutina	invasive	0.302209195	47.46108407
Vespa velutina	invasive	-1.456900397	47.55523574
Vespa velutina	invasive	1.060361438	47.82280988
Vespa velutina	invasive	-0.09550575	47.6905243
Vespa velutina	invasive	-2.955516836	47.69793966
Vespa velutina	invasive	-3.447515401	47.86403894
Vespa velutina	invasive	-3.682580198	48.03149108
Vespa velutina	invasive	-3.632739003	47.90046886
Vespa velutina	invasive	-2.821971151	47.84462445
Vespa velutina	invasive	-1.498119186	47.99129418
Vespa velutina	invasive	-0.412816545	47.52750246
Vespa velutina	invasive	-3.099832904	47.45771296
Vespa velutina	invasive	1.493611334	47.71205153
Vespa velutina	invasive	0.166492811	48.00141513
Vespa velutina	invasive	-2.510299405	47.98250273
Vespa velutina	invasive	-2.70693591	47.6721322
Vespa velutina	invasive	0.755979567	47.40011639
Vespa velutina	invasive	1.971475494	47.94151962
Vespa velutina	invasive	-1.698231699	47.62969447
Vespa velutina	invasive	-0.740721052	47.79928315
Vespa velutina	invasive	2.749591593	47.6739834
Vespa velutina	invasive	-1.791050306	48.06482247
Vespa velutina	invasive	-2.948407424	48.08170821
Vespa velutina	invasive	0.25201718	48.02429799
Vespa velutina	invasive	-2.261232546	47.70603759
Vespa velutina	invasive	-0.565695295	47.43964399
Vespa velutina	invasive	-1.666390664	47.86022422
Vespa velutina	invasive	-3.462771135	48.02709838
Vespa velutina	invasive	0.765877255	47.89138853
Vespa velutina	invasive	0.741500752	47.80212072
Vespa velutina	invasive	0.657993783	47.7347206
Vespa velutina	invasive	0.949945226	47.77466515
Vespa velutina	invasive	0.939880618	47.82491455
Vespa velutina	invasive	1.028982579	47.84499037
Vespa velutina	invasive	1.312944933	47.81991528
Vespa velutina	invasive	1.407617881	47.83703128
Vespa velutina	invasive	1.040663655	47.66275538
Vespa velutina	invasive	1.048915151	47.65487995
Vespa velutina	invasive	1.145855789	47.73555945
Vespa velutina	invasive	1.392471754	47.60375927
Vespa velutina	invasive	1.63172318	47.70275778
Vespa velutina	invasive	1.675254655	47.67162145
Vespa velutina	invasive	1.467684605	47.55167313
Vespa velutina	invasive	1.438872976	47.54577808
Vespa velutina	invasive	1.12412567	47.6471204
Vespa velutina	invasive	1.120619966	47.62390935
Vespa velutina	invasive	1.230602277	47.6081752
Vespa velutina	invasive	1.292655808	47.55110087
Vespa velutina	invasive	1.216522488	47.50131521
Vespa velutina	invasive	1.268978516	47.67161547
Vespa velutina	invasive	1.287431107	47.60048324
Vespa velutina	invasive	1.335753345	47.50301467
Vespa velutina	invasive	1.275386179	47.43759147
Vespa velutina	invasive	2.366273973	48.05967935
Vespa velutina	invasive	2.546994008	47.95203682
Vespa velutina	invasive	2.168002821	47.90228617
Vespa velutina	invasive	-2.543553298	47.59049112
Vespa velutina	invasive	-0.68517106	47.80649597
Vespa velutina	invasive	0.697841358	47.60581012
Vespa velutina	invasive	-1.2207961	47.49310457
Vespa velutina	invasive	0.152222161	47.41862778
Vespa velutina	invasive	-1.946834268	47.52392622
Vespa velutina	invasive	0.068345559	47.88802163
Vespa velutina	invasive	-1.662035222	48.03583319
Vespa velutina	invasive	-2.965950373	47.53815287
Vespa velutina	invasive	-2.544151681	47.84599902
Vespa velutina	invasive	-2.841380404	47.61889158
Vespa velutina	invasive	-1.717691988	48.02228421
Vespa velutina	invasive	-1.264428651	47.92195907
Vespa velutina	invasive	-4.00807173	47.99289183
Vespa velutina	invasive	-1.64581021	47.52465598
Vespa velutina	invasive	-2.178422926	47.69101634
Vespa velutina	invasive	-3.386143702	47.84719911
Vespa velutina	invasive	-3.046556981	48.01492473
Vespa velutina	invasive	-2.531254337	47.7469379
Vespa velutina	invasive	-3.631991059	47.82671294
Vespa velutina	invasive	2.737693041	47.96251242
Vespa velutina	invasive	2.144610435	47.81614521
Vespa velutina	invasive	-0.188859633	47.64936714
Vespa velutina	invasive	-1.624231292	47.75081563
Vespa velutina	invasive	-2.493311527	47.84349872
Vespa velutina	invasive	-2.18243013	47.97030706
Vespa velutina	invasive	2.408779904	47.54879268
Vespa velutina	invasive	1.556264031	48.02213684
Vespa velutina	invasive	-1.158503632	47.49851052
Vespa velutina	invasive	-2.963919911	47.78472494
Vespa velutina	invasive	-0.27475666	47.61442131
Vespa velutina	invasive	-3.719011997	47.80996295
Vespa velutina	invasive	-3.700580749	47.87953429
Vespa velutina	invasive	-3.67772236	47.95962067
Vespa velutina	invasive	-3.5900015	47.92375673
Vespa velutina	invasive	-3.76245855	48.00073765
Vespa velutina	invasive	-3.710306989	47.96827376
Vespa velutina	invasive	2.342697178	48.05031028
Vespa velutina	invasive	-0.321207247	47.48340616
Vespa velutina	invasive	3.57139289	48.02276768
Vespa velutina	invasive	0.721445677	47.50498286
Vespa velutina	invasive	-0.843308298	47.99345003
Vespa velutina	invasive	-3.770041605	47.76567061
Vespa velutina	invasive	-2.294253354	47.59478164
Vespa velutina	invasive	-4.182923979	47.85825081
Vespa velutina	invasive	0.380696115	47.67451688
Vespa velutina	invasive	-0.491940221	47.81137241
Vespa velutina	invasive	3.652753689	47.4506578
Vespa velutina	invasive	1.402575775	47.74896115
Vespa velutina	invasive	0.896820381	47.51303674
Vespa velutina	invasive	-1.626158784	47.13808181
Vespa velutina	invasive	-0.088087014	47.22920293
Vespa velutina	invasive	7.236549085	47.44463722
Vespa velutina	invasive	-0.456676843	47.37822309
Vespa velutina	invasive	4.560995598	47.26395312
Vespa velutina	invasive	4.316967872	47.387412
Vespa velutina	invasive	-0.180825902	47.10435331
Vespa velutina	invasive	0.756895718	47.41058834
Vespa velutina	invasive	0.653649889	47.33297927
Vespa velutina	invasive	-0.657060113	47.12014325
Vespa velutina	invasive	-1.486932734	47.21740967
Vespa velutina	invasive	1.830880751	47.38128796
Vespa velutina	invasive	-1.34417157	47.35717594
Vespa velutina	invasive	2.223026234	46.9780675
Vespa velutina	invasive	2.165246685	46.9745318
Vespa velutina	invasive	2.236957393	47.09264063
Vespa velutina	invasive	2.505287976	47.05054363
Vespa velutina	invasive	3.043860788	46.79231312
Vespa velutina	invasive	0.207902089	46.7990824
Vespa velutina	invasive	2.343687987	47.07954721
Vespa velutina	invasive	2.989238797	47.15268891
Vespa velutina	invasive	-0.684127745	46.78493328
Vespa velutina	invasive	-1.477867957	47.13010552
Vespa velutina	invasive	-1.572613674	47.28995217
Vespa velutina	invasive	-0.981815489	46.96840189
Vespa velutina	invasive	-1.85763243	46.84913719
Vespa velutina	invasive	5.04124939	47.26359179
Vespa velutina	invasive	0.159485644	47.21967047
Vespa velutina	invasive	-1.004923347	46.87302263
Vespa velutina	invasive	-1.267753319	46.95801143
Vespa velutina	invasive	-0.464529409	46.82083562
Vespa velutina	invasive	0.924095455	46.89310744
Vespa velutina	invasive	-2.196606217	47.29464477
Vespa velutina	invasive	1.645373552	46.85099161
Vespa velutina	invasive	-2.130839284	47.43996569
Vespa velutina	invasive	0.503696639	47.36525389
Vespa velutina	invasive	-1.749980664	47.25199731
Vespa velutina	invasive	-1.417248963	47.26222889
Vespa velutina	invasive	1.511403964	46.84605469
Vespa velutina	invasive	-1.903646547	47.35587681
Vespa velutina	invasive	-1.61449937	47.23633281
Vespa velutina	invasive	0.379158823	47.06632299
Vespa velutina	invasive	-2.008318789	46.89170383
Vespa velutina	invasive	4.674771174	47.33004191
Vespa velutina	invasive	4.752577945	47.06120241
Vespa velutina	invasive	-0.914833692	47.01692892
Vespa velutina	invasive	0.5100642	46.8444507
Vespa velutina	invasive	0.364297263	46.81328512
Vespa velutina	invasive	0.789177469	46.85692331
Vespa velutina	invasive	-2.462528286	47.43310684
Vespa velutina	invasive	1.078873422	46.86412578
Vespa velutina	invasive	-1.348480941	46.95546709
Vespa velutina	invasive	-1.566175356	46.90506918
Vespa velutina	invasive	-0.783557003	46.79725355
Vespa velutina	invasive	-0.908014957	46.8211928
Vespa velutina	invasive	-1.490263494	46.96441991
Vespa velutina	invasive	-1.652755906	46.7545296
Vespa velutina	invasive	-1.571272358	46.79790265
Vespa velutina	invasive	-1.527905931	46.80462149
Vespa velutina	invasive	-1.67219992	47.22238329
Vespa velutina	invasive	-1.750057556	47.35454796
Vespa velutina	invasive	-1.259640519	47.11292055
Vespa velutina	invasive	-2.064912876	47.12809727
Vespa velutina	invasive	3.203253619	46.99926581
Vespa velutina	invasive	3.134468462	47.02017966
Vespa velutina	invasive	4.128746194	47.19596598
Vespa velutina	invasive	-0.135212654	47.21593394
Vespa velutina	invasive	2.750266354	46.81202638
Vespa velutina	invasive	2.39916644	46.98466829
Vespa velutina	invasive	-1.319186582	47.25962477
Vespa velutina	invasive	-0.223327225	47.01639516
Vespa velutina	invasive	0.109082457	47.22006438
Vespa velutina	invasive	0.818816046	47.4084062
Vespa velutina	invasive	2.040214583	47.21201955
Vespa velutina	invasive	-1.423577038	47.36682367
Vespa velutina	invasive	2.368957502	46.77093713
Vespa velutina	invasive	0.993008242	47.44958117
Vespa velutina	invasive	-1.344911889	47.17836479
Vespa velutina	invasive	-0.731823627	47.25003401
Vespa velutina	invasive	0.64860874	46.9190492
Vespa velutina	invasive	-1.77028656	47.23874759
Vespa velutina	invasive	0.372925354	47.35031632
Vespa velutina	invasive	-0.273845285	47.37328436
Vespa velutina	invasive	-1.687801839	47.00773743
Vespa velutina	invasive	0.628457435	47.43072603
Vespa velutina	invasive	-0.070309634	47.40775186
Vespa velutina	invasive	-1.44404419	47.18008752
Vespa velutina	invasive	-0.198777579	47.3894027
Vespa velutina	invasive	1.79341817	46.81190762
Vespa velutina	invasive	1.09008063	47.33785512
Vespa velutina	invasive	0.301511502	47.31523425
Vespa velutina	invasive	-1.739775149	47.06355824
Vespa velutina	invasive	-0.963763072	47.15907454
Vespa velutina	invasive	0.292710943	47.09852752
Vespa velutina	invasive	2.90012942	47.34394065
Vespa velutina	invasive	-0.966601753	47.2067308
Vespa velutina	invasive	-2.329997417	47.24722537
Vespa velutina	invasive	2.444305485	47.10436677
Vespa velutina	invasive	-1.871708725	47.38581357
Vespa velutina	invasive	0.54607477	47.27266324
Vespa velutina	invasive	3.464550465	47.05195714
Vespa velutina	invasive	1.137723924	47.34522731
Vespa velutina	invasive	1.248774374	47.33093471
Vespa velutina	invasive	1.415981522	47.33380262
Vespa velutina	invasive	1.420575638	47.31150761
Vespa velutina	invasive	1.396185593	47.24279826
Vespa velutina	invasive	1.469810031	47.23660515
Vespa velutina	invasive	1.738555225	47.34280259
Vespa velutina	invasive	1.072025028	47.33658835
Vespa velutina	invasive	2.421850816	47.33961219
Vespa velutina	invasive	-0.901126892	46.97775466
Vespa velutina	invasive	-2.014304054	47.18262762
Vespa velutina	invasive	-0.720790961	47.0325776
Vespa velutina	invasive	-1.757903544	46.95916099
Vespa velutina	invasive	-1.924851242	47.07681751
Vespa velutina	invasive	-2.188015653	47.13693162
Vespa velutina	invasive	-2.441230477	47.29396695
Vespa velutina	invasive	-1.024028721	47.28624993
Vespa velutina	invasive	2.041342224	47.13359254
Vespa velutina	invasive	-1.226359835	46.99120804
Vespa velutina	invasive	-1.163118342	47.29399801
Vespa velutina	invasive	-0.237123047	47.08866706
Vespa velutina	invasive	-2.110149819	47.28864698
Vespa velutina	invasive	2.384269745	47.11137944
Vespa velutina	invasive	5.103099683	47.32245991
Vespa velutina	invasive	1.219776195	47.17086803
Vespa velutina	invasive	3.880890973	46.87156102
Vespa velutina	invasive	2.218891498	46.84826515
Vespa velutina	invasive	0.583029262	46.73227564
Vespa velutina	invasive	1.725852723	47.28677872
Vespa velutina	invasive	-1.36424964	47.00974392
Vespa velutina	invasive	0.263198807	47.25951187
Vespa velutina	invasive	2.309343981	47.20061024
Vespa velutina	invasive	2.196488871	46.93681859
Vespa velutina	invasive	0.98845356	47.18778184
Vespa velutina	invasive	0.135092482	47.00633177
Vespa velutina	invasive	-1.795517201	46.79104092
Vespa velutina	invasive	-0.300018971	46.57378372
Vespa velutina	invasive	2.563639978	46.39558883
Vespa velutina	invasive	3.396439466	46.22621091
Vespa velutina	invasive	-1.218400616	46.17511855
Vespa velutina	invasive	0.729625434	46.086756
Vespa velutina	invasive	1.405493163	46.22807569
Vespa velutina	invasive	-1.119508763	46.16491159
Vespa velutina	invasive	-0.764767067	46.1311153
Vespa velutina	invasive	1.91089232	46.13000124
Vespa velutina	invasive	-0.176402266	46.20230735
Vespa velutina	invasive	0.159081693	46.14354849
Vespa velutina	invasive	-0.160207487	46.23167667
Vespa velutina	invasive	-0.692597473	46.31084842
Vespa velutina	invasive	-0.173507423	46.08502937
Vespa velutina	invasive	-0.765308727	46.44262092
Vespa velutina	invasive	1.324422493	46.16075308
Vespa velutina	invasive	1.493685709	46.61822648
Vespa velutina	invasive	-0.888512757	46.51584241
Vespa velutina	invasive	0.275193499	46.15776001
Vespa velutina	invasive	-1.048038347	46.1972722
Vespa velutina	invasive	-1.116416399	46.15757773
Vespa velutina	invasive	-0.59269736	46.27048749
Vespa velutina	invasive	-0.297016848	46.08992085
Vespa velutina	invasive	-0.530896608	46.27521243
Vespa velutina	invasive	-0.244939947	46.33640404
Vespa velutina	invasive	-0.425498013	46.35818517
Vespa velutina	invasive	-0.73263259	46.19536166
Vespa velutina	invasive	-1.137071882	46.42045976
Vespa velutina	invasive	-0.660946358	46.44259491
Vespa velutina	invasive	0.300087474	46.5875219
Vespa velutina	invasive	0.558249442	46.47001114
Vespa velutina	invasive	0.378219729	46.6403682
Vespa velutina	invasive	0.771039024	46.44940267
Vespa velutina	invasive	-0.154296158	46.34008591
Vespa velutina	invasive	-0.592548324	46.31038702
Vespa velutina	invasive	-1.161613414	46.18664375
Vespa velutina	invasive	-0.516910172	46.19202654
Vespa velutina	invasive	-0.473858312	46.21211493
Vespa velutina	invasive	0.201150885	46.145395
Vespa velutina	invasive	-0.34009716	46.15003538
Vespa velutina	invasive	1.112017242	46.31964431
Vespa velutina	invasive	0.059703224	46.51554116
Vespa velutina	invasive	-0.701790461	46.25866698
Vespa velutina	invasive	0.517685376	46.17761062
Vespa velutina	invasive	2.037721248	46.55498481
Vespa velutina	invasive	0.885632775	46.45685463
Vespa velutina	invasive	0.169173915	46.57767318
Vespa velutina	invasive	-0.404119433	46.67801947
Vespa velutina	invasive	-0.819813345	46.15981113
Vespa velutina	invasive	-0.98583851	46.11753809
Vespa velutina	invasive	-0.526604554	46.24142747
Vespa velutina	invasive	-1.089500804	46.30696833
Vespa velutina	invasive	0.395705488	46.11394651
Vespa velutina	invasive	0.192423859	46.42313078
Vespa velutina	invasive	-0.879500681	46.23501368
Vespa velutina	invasive	-0.859112553	46.08879325
Vespa velutina	invasive	-0.99080569	46.22722083
Vespa velutina	invasive	1.046860403	46.53336593
Vespa velutina	invasive	0.166030167	46.63964928
Vespa velutina	invasive	2.488196516	46.7205562
Vespa velutina	invasive	-1.473733081	46.65728058
Vespa velutina	invasive	-0.251263656	46.3213259
Vespa velutina	invasive	-0.402238349	46.23699378
Vespa velutina	invasive	-0.388815031	46.27329562
Vespa velutina	invasive	-0.27696649	46.22145957
Vespa velutina	invasive	-1.087552709	46.72942232
Vespa velutina	invasive	-1.057374242	46.3511074
Vespa velutina	invasive	-0.827953964	46.47914007
Vespa velutina	invasive	-0.707924231	46.37528963
Vespa velutina	invasive	-0.997382833	46.5243993
Vespa velutina	invasive	-0.640783461	46.38270646
Vespa velutina	invasive	-1.286240199	46.43091684
Vespa velutina	invasive	-0.805096941	46.43922193
Vespa velutina	invasive	-0.895037271	46.64173026
Vespa velutina	invasive	-1.433381819	46.57263832
Vespa velutina	invasive	1.589769348	46.34707835
Vespa velutina	invasive	0.530171476	46.55983368
Vespa velutina	invasive	0.368532233	46.52817752
Vespa velutina	invasive	-1.360225265	46.32128077
Vespa velutina	invasive	-1.741606407	46.69849857
Vespa velutina	invasive	0.266724607	46.20005123
Vespa velutina	invasive	1.440599343	46.4228433
Vespa velutina	invasive	2.5517734	46.43472343
Vespa velutina	invasive	1.84553846	46.17946728
Vespa velutina	invasive	0.253335019	46.43598128
Vespa velutina	invasive	0.79779689	46.2405711
Vespa velutina	invasive	-0.135284759	46.16905067
Vespa velutina	invasive	0.7159443	46.21568191
Vespa velutina	invasive	-0.010636396	46.3815556
Vespa velutina	invasive	1.785233497	46.35872148
Vespa velutina	invasive	1.825076394	46.12913318
Vespa velutina	invasive	-1.602771992	46.71147636
Vespa velutina	invasive	-1.910315147	46.75029638
Vespa velutina	invasive	-1.879351823	46.67553429
Vespa velutina	invasive	0.162480569	46.21587234
Vespa velutina	invasive	-0.362722006	46.45079016
Vespa velutina	invasive	2.345358578	46.46567488
Vespa velutina	invasive	1.021861101	46.58958657
Vespa velutina	invasive	-0.897607317	46.35865206
Vespa velutina	invasive	0.757638018	46.68930237
Vespa velutina	invasive	3.319252983	46.72342255
Vespa velutina	invasive	0.525081781	46.6690757
Vespa velutina	invasive	0.453574545	46.34377724
Vespa velutina	invasive	-0.625203242	46.53889124
Vespa velutina	invasive	-0.379139432	46.12792603
Vespa velutina	invasive	0.383838997	46.66631
Vespa velutina	invasive	-1.221316957	46.47521679
Vespa velutina	invasive	-1.462105894	46.69417306
Vespa velutina	invasive	0.884073861	46.56855982
Vespa velutina	invasive	-0.197243801	46.54944
Vespa velutina	invasive	-1.389696311	46.64719517
Vespa velutina	invasive	2.305518415	46.32884556
Vespa velutina	invasive	0.882515929	46.62460962
Vespa velutina	invasive	-1.396627302	46.51496697
Vespa velutina	invasive	1.563059737	46.49861744
Vespa velutina	invasive	-1.606735009	46.43668087
Vespa velutina	invasive	0.243393429	46.76926123
Vespa velutina	invasive	-0.198227355	46.37740402
Vespa velutina	invasive	1.315562513	46.30740365
Vespa velutina	invasive	1.87535686	46.24702802
Vespa velutina	invasive	2.047944611	46.10054839
Vespa velutina	invasive	0.036605571	46.40175704
Vespa velutina	invasive	2.659575893	46.51214501
Vespa velutina	invasive	0.322863963	46.58831759
Vespa velutina	invasive	2.167293607	46.55169938
Vespa velutina	invasive	1.104502943	46.63951475
Vespa velutina	invasive	1.860362535	46.44550673
Vespa velutina	invasive	2.094806087	46.4789506
Vespa velutina	invasive	1.260587865	46.65909975
Vespa velutina	invasive	2.5836148	46.68341761
Vespa velutina	invasive	2.121435374	46.64564227
Vespa velutina	invasive	1.225635037	46.1076956
Vespa velutina	invasive	1.903762424	46.65693742
Vespa velutina	invasive	-1.678623884	46.5767493
Vespa velutina	invasive	0.637139698	46.23115653
Vespa velutina	invasive	-1.417328734	46.3535205
Vespa velutina	invasive	0.380484257	46.21756879
Vespa velutina	invasive	3.191290105	46.14202565
Vespa velutina	invasive	0.295637112	46.32343613
Vespa velutina	invasive	3.897880995	46.52097735
Vespa velutina	invasive	1.034621921	46.69866959
Vespa velutina	invasive	-1.5239375	46.66306078
Vespa velutina	invasive	3.256921431	46.32974701
Vespa velutina	invasive	0.976461691	46.20821045
Vespa velutina	invasive	-0.375822979	46.30060354
Vespa velutina	invasive	-1.553350358	46.58590094
Vespa velutina	invasive	3.601949065	46.68437836
Vespa velutina	invasive	3.492289306	46.10263361
Vespa velutina	invasive	-1.273984311	46.66776297
Vespa velutina	invasive	3.706813311	46.5669331
Vespa velutina	invasive	-0.699880951	45.83751882
Vespa velutina	invasive	1.322696	45.81666065
Vespa velutina	invasive	3.094746304	45.67860165
Vespa velutina	invasive	-0.410455221	45.53157008
Vespa velutina	invasive	-0.649402467	45.65567591
Vespa velutina	invasive	-0.686700045	45.74774639
Vespa velutina	invasive	0.120713048	45.88419793
Vespa velutina	invasive	0.126667768	45.6217185
Vespa velutina	invasive	0.349547202	45.97166436
Vespa velutina	invasive	1.208874429	45.56382246
Vespa velutina	invasive	-0.274106309	45.69006152
Vespa velutina	invasive	0.935192695	45.66346464
Vespa velutina	invasive	0.802617553	45.48937313
Vespa velutina	invasive	0.165560834	45.82681869
Vespa velutina	invasive	1.744228123	45.71334474
Vespa velutina	invasive	-1.004750565	45.6603735
Vespa velutina	invasive	0.219764656	45.70797706
Vespa velutina	invasive	1.123224178	45.75997489
Vespa velutina	invasive	-0.185349912	45.56470333
Vespa velutina	invasive	-0.099258438	45.59398825
Vespa velutina	invasive	0.307248108	45.48179462
Vespa velutina	invasive	0.463266364	45.4902601
Vespa velutina	invasive	-0.933912404	45.64727657
Vespa velutina	invasive	-0.834654457	45.56687292
Vespa velutina	invasive	-1.03263005	45.63379912
Vespa velutina	invasive	-0.802305715	45.74081388
Vespa velutina	invasive	-1.139922653	45.75512802
Vespa velutina	invasive	-0.706815711	45.58239936
Vespa velutina	invasive	-0.64454289	45.43274302
Vespa velutina	invasive	-0.440615214	45.43198904
Vespa velutina	invasive	-0.588108751	45.44505443
Vespa velutina	invasive	-0.299876218	45.3859107
Vespa velutina	invasive	-0.768417106	45.63937146
Vespa velutina	invasive	1.521694847	45.40719685
Vespa velutina	invasive	-1.115638035	45.8103563
Vespa velutina	invasive	0.095242348	45.56330235
Vespa velutina	invasive	0.500466999	45.84915563
Vespa velutina	invasive	-0.311362634	45.66695099
Vespa velutina	invasive	0.058333219	45.68772131
Vespa velutina	invasive	0.478044227	45.87254511
Vespa velutina	invasive	0.210214809	45.61791517
Vespa velutina	invasive	-0.384579586	45.65022011
Vespa velutina	invasive	-0.907043713	45.56603667
Vespa velutina	invasive	-0.825874385	45.87356659
Vespa velutina	invasive	0.534012558	45.58537233
Vespa velutina	invasive	0.680188904	45.51747043
Vespa velutina	invasive	0.824390861	45.42919658
Vespa velutina	invasive	0.967327631	45.57419424
Vespa velutina	invasive	-0.446143219	45.73458501
Vespa velutina	invasive	-0.634631796	45.58574581
Vespa velutina	invasive	-1.109716026	45.87555931
Vespa velutina	invasive	1.3895302	45.4889733
Vespa velutina	invasive	1.479394325	45.39823958
Vespa velutina	invasive	1.518039423	45.50956696
Vespa velutina	invasive	0.903784077	45.92379175
Vespa velutina	invasive	1.062161466	45.97726093
Vespa velutina	invasive	1.167108248	45.93930573
Vespa velutina	invasive	1.152166455	45.62132562
Vespa velutina	invasive	-0.160899241	45.47963107
Vespa velutina	invasive	0.457548603	46.02003428
Vespa velutina	invasive	0.029074659	45.60343933
Vespa velutina	invasive	0.116626013	45.89072312
Vespa velutina	invasive	-0.336105068	45.53800354
Vespa velutina	invasive	0.393307995	45.63680088
Vespa velutina	invasive	-1.12065192	45.52301407
Vespa velutina	invasive	0.321242858	46.07753675
Vespa velutina	invasive	1.677465187	45.58573053
Vespa velutina	invasive	1.27540257	45.85375848
Vespa velutina	invasive	0.038823239	45.67518337
Vespa velutina	invasive	0.038440405	45.49552615
Vespa velutina	invasive	-0.237559795	45.72929754
Vespa velutina	invasive	-0.140220329	45.73663796
Vespa velutina	invasive	0.011064353	45.60795367
Vespa velutina	invasive	0.012856367	45.88033387
Vespa velutina	invasive	-0.020502452	45.75946935
Vespa velutina	invasive	0.127027068	45.7143837
Vespa velutina	invasive	0.265527641	46.04835204
Vespa velutina	invasive	0.27046653	45.93422274
Vespa velutina	invasive	-0.846023534	45.79032241
Vespa velutina	invasive	-0.726108475	45.46953863
Vespa velutina	invasive	-0.972473531	45.93459019
Vespa velutina	invasive	-0.283763831	45.90801933
Vespa velutina	invasive	-0.218152704	45.91026273
Vespa velutina	invasive	-0.731144756	45.89079688
Vespa velutina	invasive	-1.309220641	45.94303199
Vespa velutina	invasive	-0.499850574	45.88460416
Vespa velutina	invasive	1.895995706	45.64545928
Vespa velutina	invasive	1.723787003	45.4718912
Vespa velutina	invasive	-0.796705638	45.5453103
Vespa velutina	invasive	1.259766735	45.45314158
Vespa velutina	invasive	1.744732144	45.82362686
Vespa velutina	invasive	0.761506731	45.78586334
Vespa velutina	invasive	-0.88239407	45.69913398
Vespa velutina	invasive	-0.485925193	45.93118782
Vespa velutina	invasive	-0.530625385	45.9786277
Vespa velutina	invasive	0.334110994	45.71504094
Vespa velutina	invasive	0.309153562	45.60545699
Vespa velutina	invasive	0.919214151	45.63807601
Vespa velutina	invasive	-0.019388878	45.6268888
Vespa velutina	invasive	2.469895047	45.52313088
Vespa velutina	invasive	1.808880828	46.05098792
Vespa velutina	invasive	1.438153654	45.49332376
Vespa velutina	invasive	1.372405266	45.84120266
Vespa velutina	invasive	1.261121139	45.92856945
Vespa velutina	invasive	-0.108670633	45.84941842
Vespa velutina	invasive	-0.652681431	45.78710112
Vespa velutina	invasive	-0.924597137	46.05071939
Vespa velutina	invasive	0.492747148	45.63060981
Vespa velutina	invasive	0.705578878	45.75301875
Vespa velutina	invasive	0.324127418	45.62734123
Vespa velutina	invasive	0.725297229	45.62125836
Vespa velutina	invasive	-0.585335861	45.60933062
Vespa velutina	invasive	-0.301686227	45.91710137
Vespa velutina	invasive	-0.463397254	46.04944851
Vespa velutina	invasive	-0.663561496	45.52987231
Vespa velutina	invasive	-0.509945574	45.65941307
Vespa velutina	invasive	-1.207577836	45.87561105
Vespa velutina	invasive	-0.870551186	45.8508897
Vespa velutina	invasive	-0.4431174	45.55158974
Vespa velutina	invasive	-0.278526099	45.47939276
Vespa velutina	invasive	-0.683140145	45.96063192
Vespa velutina	invasive	1.656444719	45.38581897
Vespa velutina	invasive	-0.648768825	45.67017573
Vespa velutina	invasive	-0.543087414	45.67515698
Vespa velutina	invasive	-0.523748407	46.01334318
Vespa velutina	invasive	-0.359350328	45.45742385
Vespa velutina	invasive	1.713188641	45.70761262
Vespa velutina	invasive	-0.983676998	45.80920842
Vespa velutina	invasive	-0.526960059	45.78773618
Vespa velutina	invasive	-0.788178862	45.82502248
Vespa velutina	invasive	0.253558096	45.7291298
Vespa velutina	invasive	1.896599355	45.55709262
Vespa velutina	invasive	-0.803376406	45.98117853
Vespa velutina	invasive	1.772239273	45.52032962
Vespa velutina	invasive	1.738360747	45.51873583
Vespa velutina	invasive	1.318691219	45.40022761
Vespa velutina	invasive	2.179697826	45.47996688
Vespa velutina	invasive	2.014107094	45.52610766
Vespa velutina	invasive	1.805501209	45.69831741
Vespa velutina	invasive	0.373041132	45.70018772
Vespa velutina	invasive	0.114140942	45.7508984
Vespa velutina	invasive	-1.104596198	45.68749793
Vespa velutina	invasive	-0.03622881	45.66195506
Vespa velutina	invasive	0.39405784	45.99646033
Vespa velutina	invasive	0.352476746	45.83326069
Vespa velutina	invasive	-0.789382661	45.72582414
Vespa velutina	invasive	0.706454404	46.0258046
Vespa velutina	invasive	2.562515906	45.47858804
Vespa velutina	invasive	0.043001969	45.98920144
Vespa velutina	invasive	3.146186182	45.56560319
Vespa velutina	invasive	-0.29949481	45.7543597
Vespa velutina	invasive	1.992352923	46.06327498
Vespa velutina	invasive	1.754700503	45.91957477
Vespa velutina	invasive	1.593257942	45.93818309
Vespa velutina	invasive	1.513466604	45.86448134
Vespa velutina	invasive	1.757011117	45.81160857
Vespa velutina	invasive	-1.393128862	45.91121096
Vespa velutina	invasive	0.603027698	45.75950786
Vespa velutina	invasive	1.095506784	45.62177208
Vespa velutina	invasive	0.604061156	45.69697967
Vespa velutina	invasive	0.251225502	45.40390869
Vespa velutina	invasive	0.578965846	45.68395711
Vespa velutina	invasive	0.43727853	45.74912592
Vespa velutina	invasive	0.437823849	45.51425342
Vespa velutina	invasive	0.545662164	45.86734666
Vespa velutina	invasive	1.373844245	46.08392384
Vespa velutina	invasive	0.672150848	45.60790253
Vespa velutina	invasive	-0.009951853	45.55434609
Vespa velutina	invasive	1.214008806	45.90564625
Vespa velutina	invasive	3.144385004	45.84953515
Vespa velutina	invasive	0.194892028	45.95475049
Vespa velutina	invasive	3.071348901	45.741343
Vespa velutina	invasive	0.150360307	45.41748102
Vespa velutina	invasive	-1.006553042	45.5871848
Vespa velutina	invasive	3.079853868	45.54216837
Vespa velutina	invasive	1.269912977	45.76998063
Vespa velutina	invasive	2.053466415	45.80295742
Vespa velutina	invasive	1.403959717	45.77493967
Vespa velutina	invasive	1.447558149	45.70031895
Vespa velutina	invasive	0.007160646	45.98128246
Vespa velutina	invasive	2.265823808	45.52097612
Vespa velutina	invasive	1.411721734	45.97001415
Vespa velutina	invasive	1.48726106	45.65339495
Vespa velutina	invasive	0.881578206	45.83912081
Vespa velutina	invasive	1.400283801	45.59419324
Vespa velutina	invasive	3.166230523	46.00771968
Vespa velutina	invasive	3.23582774	45.47883575
Vespa velutina	invasive	2.629880884	45.89470623
Vespa velutina	invasive	2.9559462	45.62445254
Vespa velutina	invasive	0.461032595	44.85211689
Vespa velutina	invasive	-1.113096415	45.21734143
Vespa velutina	invasive	11.27726571	45.06063701
Vespa velutina	invasive	7.588283773	45.07755937
Vespa velutina	invasive	8.878376707	44.7618882
Vespa velutina	invasive	0.816552903	45.11816782
Vespa velutina	invasive	2.445702517	45.01765007
Vespa velutina	invasive	3.40652534	45.01904435
Vespa velutina	invasive	1.520525825	45.09973799
Vespa velutina	invasive	1.509352324	45.05469793
Vespa velutina	invasive	-0.44356664	44.92107575
Vespa velutina	invasive	-0.631087869	44.89348939
Vespa velutina	invasive	-0.609833296	44.84972023
Vespa velutina	invasive	-0.492719657	44.83232158
Vespa velutina	invasive	-0.623263647	44.73512258
Vespa velutina	invasive	-0.684958138	44.84759015
Vespa velutina	invasive	-0.491550269	44.87569158
Vespa velutina	invasive	-0.812581752	44.82060923
Vespa velutina	invasive	-0.561633136	44.7640518
Vespa velutina	invasive	-0.557670871	45.03653229
Vespa velutina	invasive	-1.167636209	44.86007796
Vespa velutina	invasive	1.274547183	45.08149211
Vespa velutina	invasive	-0.059333161	44.88935438
Vespa velutina	invasive	-0.629056694	44.78541744
Vespa velutina	invasive	-0.152753746	44.93227114
Vespa velutina	invasive	0.266145691	44.8595674
Vespa velutina	invasive	1.331526669	44.89992985
Vespa velutina	invasive	-0.783546898	44.95154345
Vespa velutina	invasive	0.678952439	44.80710245
Vespa velutina	invasive	0.545762228	45.17711695
Vespa velutina	invasive	0.69636826	45.2319651
Vespa velutina	invasive	0.189037555	44.84915787
Vespa velutina	invasive	-0.728751098	44.98509903
Vespa velutina	invasive	-0.43272723	44.85285978
Vespa velutina	invasive	-0.486933751	44.92354577
Vespa velutina	invasive	0.87436364	44.90914988
Vespa velutina	invasive	-0.587432455	45.12997364
Vespa velutina	invasive	1.88845428	44.9613681
Vespa velutina	invasive	-0.707422242	44.95602759
Vespa velutina	invasive	1.777820796	45.22280071
Vespa velutina	invasive	-0.330501146	44.89934716
Vespa velutina	invasive	0.675738988	45.14076658
Vespa velutina	invasive	0.726278339	45.10697791
Vespa velutina	invasive	1.014554344	44.88350095
Vespa velutina	invasive	1.090798639	44.97893956
Vespa velutina	invasive	1.176919487	44.91272407
Vespa velutina	invasive	1.084054782	45.04013669
Vespa velutina	invasive	1.120907328	45.27987224
Vespa velutina	invasive	0.629580159	44.78674593
Vespa velutina	invasive	0.618549948	45.18008107
Vespa velutina	invasive	0.934891364	44.93787372
Vespa velutina	invasive	1.133080212	44.93850827
Vespa velutina	invasive	-0.781565344	45.10226879
Vespa velutina	invasive	0.069800556	45.30087244
Vespa velutina	invasive	0.188048227	45.29236112
Vespa velutina	invasive	1.402685865	44.81917543
Vespa velutina	invasive	1.31997558	44.89560095
Vespa velutina	invasive	1.480410711	44.9023968
Vespa velutina	invasive	1.733123466	44.80126382
Vespa velutina	invasive	1.714663373	44.90271777
Vespa velutina	invasive	-0.181051399	45.00536884
Vespa velutina	invasive	-0.391307353	44.7410535
Vespa velutina	invasive	0.51228992	45.08974741
Vespa velutina	invasive	-0.715609395	44.96772946
Vespa velutina	invasive	1.291244534	45.2581747
Vespa velutina	invasive	-0.66746557	45.03363032
Vespa velutina	invasive	1.387728772	44.79275986
Vespa velutina	invasive	0.754872354	45.01279981
Vespa velutina	invasive	1.06294183	44.93632492
Vespa velutina	invasive	1.226216044	44.96736793
Vespa velutina	invasive	0.996199	45.11790187
Vespa velutina	invasive	1.173838041	45.06124357
Vespa velutina	invasive	0.13972197	44.94404694
Vespa velutina	invasive	0.37967668	45.23432993
Vespa velutina	invasive	1.087871923	45.06189344
Vespa velutina	invasive	1.201697012	44.77692898
Vespa velutina	invasive	1.283953042	44.8290153
Vespa velutina	invasive	1.140814733	45.14494234
Vespa velutina	invasive	0.776096028	45.13001953
Vespa velutina	invasive	0.431619559	45.30724753
Vespa velutina	invasive	0.365168421	44.81920127
Vespa velutina	invasive	0.91519192	44.96344992
Vespa velutina	invasive	0.460837869	44.89248775
Vespa velutina	invasive	1.012987332	44.98931581
Vespa velutina	invasive	1.46996468	45.3260256
Vespa velutina	invasive	0.020477597	45.16162395
Vespa velutina	invasive	1.269629241	45.19464158
Vespa velutina	invasive	1.259797585	44.99315359
Vespa velutina	invasive	1.102998158	44.87881634
Vespa velutina	invasive	-0.487177697	44.95683341
Vespa velutina	invasive	1.225775748	45.14253806
Vespa velutina	invasive	-0.30049585	44.80670216
Vespa velutina	invasive	0.740123376	44.90777911
Vespa velutina	invasive	1.103362189	44.839993
Vespa velutina	invasive	0.568516523	44.90091146
Vespa velutina	invasive	1.642849853	44.91323448
Vespa velutina	invasive	1.895447778	44.94213634
Vespa velutina	invasive	1.675256407	44.78390019
Vespa velutina	invasive	1.51693491	44.99816958
Vespa velutina	invasive	1.612113072	44.9879176
Vespa velutina	invasive	1.652010296	44.91120676
Vespa velutina	invasive	1.952367715	44.87126953
Vespa velutina	invasive	-0.548908106	44.84200896
Vespa velutina	invasive	-0.706001775	45.1221915
Vespa velutina	invasive	-1.007899617	44.97669775
Vespa velutina	invasive	-0.44437364	45.37689289
Vespa velutina	invasive	-0.083795419	45.10353508
Vespa velutina	invasive	-0.686660286	45.37431774
Vespa velutina	invasive	-0.102669947	45.30261562
Vespa velutina	invasive	-0.144637798	45.24761388
Vespa velutina	invasive	-0.198183191	45.32828337
Vespa velutina	invasive	1.519149397	45.13795211
Vespa velutina	invasive	-0.366830654	45.31620092
Vespa velutina	invasive	0.308772621	44.78528568
Vespa velutina	invasive	-0.07043951	44.80658334
Vespa velutina	invasive	-0.469652656	45.19848722
Vespa velutina	invasive	0.52073266	45.33094526
Vespa velutina	invasive	1.958236978	45.09250409
Vespa velutina	invasive	1.467255348	45.38331503
Vespa velutina	invasive	1.310042679	45.12754846
Vespa velutina	invasive	1.744917469	44.9229864
Vespa velutina	invasive	0.916309554	45.06554388
Vespa velutina	invasive	0.842079526	45.17739728
Vespa velutina	invasive	0.835030261	45.1585361
Vespa velutina	invasive	1.519358909	44.86683359
Vespa velutina	invasive	0.074307208	45.31941803
Vespa velutina	invasive	0.30107857	44.99543376
Vespa velutina	invasive	-1.081566436	45.04870007
Vespa velutina	invasive	-0.352228341	45.38363292
Vespa velutina	invasive	0.799112272	45.02677639
Vespa velutina	invasive	0.472441522	45.21327474
Vespa velutina	invasive	0.724761884	45.1143504
Vespa velutina	invasive	0.275348305	45.23522191
Vespa velutina	invasive	0.350949884	45.37777439
Vespa velutina	invasive	1.302702579	45.01448933
Vespa velutina	invasive	0.076599507	44.95212248
Vespa velutina	invasive	0.346511422	45.06863152
Vespa velutina	invasive	0.434900466	44.80358723
Vespa velutina	invasive	1.404869523	44.95656198
Vespa velutina	invasive	0.836983563	45.34026329
Vespa velutina	invasive	0.246882736	45.34151324
Vespa velutina	invasive	0.334715392	45.4349755
Vespa velutina	invasive	0.336806676	45.30196328
Vespa velutina	invasive	0.521586572	44.79374742
Vespa velutina	invasive	0.503842846	44.73961735
Vespa velutina	invasive	0.867339664	45.2081582
Vespa velutina	invasive	-0.971614974	44.80418291
Vespa velutina	invasive	1.173224936	45.33408016
Vespa velutina	invasive	0.082826534	45.05871553
Vespa velutina	invasive	0.916367727	45.42065999
Vespa velutina	invasive	0.961353527	44.92477141
Vespa velutina	invasive	-1.097974254	45.00385749
Vespa velutina	invasive	1.240061742	45.37457905
Vespa velutina	invasive	-1.172003828	44.78450995
Vespa velutina	invasive	2.165062997	45.23137688
Vespa velutina	invasive	1.997026486	45.126989
Vespa velutina	invasive	1.374065478	45.19907072
Vespa velutina	invasive	1.33806964	45.33288329
Vespa velutina	invasive	1.490522074	45.1927721
Vespa velutina	invasive	1.845060207	45.00047808
Vespa velutina	invasive	1.54966847	45.24910884
Vespa velutina	invasive	1.731704392	45.06999295
Vespa velutina	invasive	0.145287769	45.30661787
Vespa velutina	invasive	-0.329696182	44.76026461
Vespa velutina	invasive	0.200300806	44.99220427
Vespa velutina	invasive	-0.765596578	45.08775248
Vespa velutina	invasive	-0.846870724	45.35571156
Vespa velutina	invasive	-0.944264299	45.07950038
Vespa velutina	invasive	-0.770896518	45.21276623
Vespa velutina	invasive	-0.918850733	45.28709942
Vespa velutina	invasive	-0.928056935	44.93191503
Vespa velutina	invasive	-0.774538501	44.78476266
Vespa velutina	invasive	-0.82093274	45.23938684
Vespa velutina	invasive	-0.104779074	45.38418632
Vespa velutina	invasive	0.004591457	45.2090622
Vespa velutina	invasive	-0.009365986	45.34359664
Vespa velutina	invasive	1.969949338	45.23708144
Vespa velutina	invasive	1.750514275	45.2233442
Vespa velutina	invasive	1.786482396	45.0469711
Vespa velutina	invasive	2.262779664	45.35460934
Vespa velutina	invasive	1.698535238	45.21700806
Vespa velutina	invasive	1.82267589	45.19629033
Vespa velutina	invasive	1.415817464	45.37130519
Vespa velutina	invasive	1.372409808	45.22671812
Vespa velutina	invasive	2.100036216	45.03148576
Vespa velutina	invasive	1.489435362	45.14656652
Vespa velutina	invasive	1.636485249	45.28573476
Vespa velutina	invasive	2.141840323	45.30203102
Vespa velutina	invasive	0.122012867	45.22211796
Vespa velutina	invasive	0.741830405	45.283544
Vespa velutina	invasive	0.63054022	45.33487229
Vespa velutina	invasive	1.015156025	44.79504104
Vespa velutina	invasive	0.595589038	44.9501753
Vespa velutina	invasive	-0.81911088	45.13891236
Vespa velutina	invasive	-0.213947133	44.88106932
Vespa velutina	invasive	-0.099487561	45.06825331
Vespa velutina	invasive	-0.586151772	45.25836588
Vespa velutina	invasive	-0.306866848	45.09280118
Vespa velutina	invasive	-0.183702692	44.81562099
Vespa velutina	invasive	-0.440106132	44.99970626
Vespa velutina	invasive	1.699891148	44.80576146
Vespa velutina	invasive	1.590741543	45.36765046
Vespa velutina	invasive	0.616502975	45.33250083
Vespa velutina	invasive	0.763626323	44.95603113
Vespa velutina	invasive	4.900621301	44.91576168
Vespa velutina	invasive	1.532184265	44.99657162
Vespa velutina	invasive	1.44253149	44.90803964
Vespa velutina	invasive	2.099583443	44.79843044
Vespa velutina	invasive	1.679157055	45.01354464
Vespa velutina	invasive	1.878962481	44.78764404
Vespa velutina	invasive	-0.172192165	45.10823217
Vespa velutina	invasive	1.810134689	44.86864202
Vespa velutina	invasive	-0.595244149	45.41405808
Vespa velutina	invasive	-0.216393972	45.25104234
Vespa velutina	invasive	-0.032137561	45.19414963
Vespa velutina	invasive	1.58373166	45.15915274
Vespa velutina	invasive	1.846613752	45.36479716
Vespa velutina	invasive	2.159385952	45.30790322
Vespa velutina	invasive	0.056690812	44.86791062
Vespa velutina	invasive	2.017733103	45.43151853
Vespa velutina	invasive	0.114558975	45.1585765
Vespa velutina	invasive	-0.532328879	45.34031534
Vespa velutina	invasive	-0.503696058	45.40151622
Vespa velutina	invasive	1.855839813	45.43651408
Vespa velutina	invasive	2.452654347	45.42375839
Vespa velutina	invasive	1.48762037	45.28430209
Vespa velutina	invasive	1.719405196	44.99273878
Vespa velutina	invasive	1.750044146	45.38234946
Vespa velutina	invasive	1.929400099	45.07339422
Vespa velutina	invasive	1.864236685	45.23058355
Vespa velutina	invasive	1.891960554	45.11758439
Vespa velutina	invasive	1.7338353	45.10468705
Vespa velutina	invasive	2.029206932	45.25822189
Vespa velutina	invasive	1.784865067	45.3146699
Vespa velutina	invasive	2.107059258	45.19458651
Vespa velutina	invasive	2.199353066	44.92076382
Vespa velutina	invasive	2.473309625	45.30173774
Vespa velutina	invasive	2.284103416	44.97931952
Vespa velutina	invasive	1.542543638	44.76580897
Vespa velutina	invasive	2.039546659	44.88069903
Vespa velutina	invasive	2.399055466	44.93461868
Vespa velutina	invasive	-1.113133963	45.20857514
Vespa velutina	invasive	1.535610794	45.00492515
Vespa velutina	invasive	0.544836101	44.84510022
Vespa velutina	invasive	1.945511625	44.76054138
Vespa velutina	invasive	1.091075696	45.14864147
Vespa velutina	invasive	3.434865378	45.31047094
Vespa velutina	invasive	2.203494824	45.10462999
Vespa velutina	invasive	0.747716603	45.41283692
Vespa velutina	invasive	4.842848677	44.82114595
Vespa velutina	invasive	2.704811801	45.04480657
Vespa velutina	invasive	-0.2339694	44.92714336
Vespa velutina	invasive	0.813854532	44.76757195
Vespa velutina	invasive	0.555350162	45.04624471
Vespa velutina	invasive	2.197937303	44.80646852
Vespa velutina	invasive	0.219795856	45.13046786
Vespa velutina	invasive	0.376630937	44.98865061
Vespa velutina	invasive	0.202728213	44.94173264
Vespa velutina	invasive	0.327165457	44.85481948
Vespa velutina	invasive	0.141555661	44.75522564
Vespa velutina	invasive	0.171903681	45.1808612
Vespa velutina	invasive	0.953797752	45.27024803
Vespa velutina	invasive	4.724263855	44.80285157
Vespa velutina	invasive	5.09164575	45.07907491
Vespa velutina	invasive	4.979068256	44.88107541
Vespa velutina	invasive	2.319351942	44.76660628
Vespa velutina	invasive	2.388085834	45.22197725
Vespa velutina	invasive	2.325432908	44.84258634
Vespa velutina	invasive	2.14923723	44.74277702
Vespa velutina	invasive	-0.112429933	44.8331379
Vespa velutina	invasive	2.517084406	44.93457172
Vespa velutina	invasive	4.751200089	44.98255803
Vespa velutina	invasive	-0.255592546	45.04969464
Vespa velutina	invasive	0.964629721	45.18808001
Vespa velutina	invasive	4.836224476	45.0361817
Vespa velutina	invasive	8.532339295	44.3132241
Vespa velutina	invasive	8.375983424	44.142287
Vespa velutina	invasive	7.362404265	44.44485531
Vespa velutina	invasive	7.49587641	44.33121134
Vespa velutina	invasive	7.477846315	44.3497929
Vespa velutina	invasive	7.747513846	44.36651169
Vespa velutina	invasive	7.835531635	44.38001213
Vespa velutina	invasive	7.933345771	44.37424425
Vespa velutina	invasive	8.109000645	44.130494
Vespa velutina	invasive	9.875196055	44.12368997
Vespa velutina	invasive	4.216905428	44.63223764
Vespa velutina	invasive	4.459220707	44.68250613
Vespa velutina	invasive	5.385729202	44.32824681
Vespa velutina	invasive	4.744585837	44.38310356
Vespa velutina	invasive	0.291806107	44.36492799
Vespa velutina	invasive	10.40527408	44.68845008
Vespa velutina	invasive	-0.69028848	44.21423514
Vespa velutina	invasive	0.648075876	44.23875802
Vespa velutina	invasive	0.82690739	44.14024519
Vespa velutina	invasive	-0.030384643	44.51169801
Vespa velutina	invasive	-0.2024869	44.59663584
Vespa velutina	invasive	0.575648583	44.28239018
Vespa velutina	invasive	-0.125601814	44.58099403
Vespa velutina	invasive	-0.087756364	44.47772936
Vespa velutina	invasive	-0.353765874	44.53834745
Vespa velutina	invasive	-0.197018577	44.48763262
Vespa velutina	invasive	0.092957234	44.5568769
Vespa velutina	invasive	-0.191365498	44.51239138
Vespa velutina	invasive	0.099622767	44.68758731
Vespa velutina	invasive	0.229348871	44.51276766
Vespa velutina	invasive	-0.373752988	44.67985731
Vespa velutina	invasive	-0.248546708	44.67850143
Vespa velutina	invasive	-0.114671768	44.73061217
Vespa velutina	invasive	-0.426478023	44.69158293
Vespa velutina	invasive	0.014781549	44.43831151
Vespa velutina	invasive	-0.027957862	44.57964512
Vespa velutina	invasive	0.369409741	44.40099927
Vespa velutina	invasive	0.659785894	44.1960549
Vespa velutina	invasive	0.536022122	44.28415024
Vespa velutina	invasive	0.721282378	44.26170585
Vespa velutina	invasive	0.53198326	44.13852186
Vespa velutina	invasive	0.973650023	44.47144843
Vespa velutina	invasive	-0.596772277	44.43157706
Vespa velutina	invasive	-0.509874024	44.5891521
Vespa velutina	invasive	-1.180212406	44.41508407
Vespa velutina	invasive	0.061965917	44.5085323
Vespa velutina	invasive	0.212410038	44.64806575
Vespa velutina	invasive	0.612369032	44.39146817
Vespa velutina	invasive	0.741524807	44.37665332
Vespa velutina	invasive	0.713542321	44.38833554
Vespa velutina	invasive	0.425872642	44.37452345
Vespa velutina	invasive	0.206795908	44.54312609
Vespa velutina	invasive	0.244263614	44.73457373
Vespa velutina	invasive	0.297379604	44.66894492
Vespa velutina	invasive	0.891094331	44.22585047
Vespa velutina	invasive	-0.409762786	44.44058351
Vespa velutina	invasive	-0.782829467	44.69702223
Vespa velutina	invasive	0.312265262	44.14375863
Vespa velutina	invasive	0.812907072	44.50293274
Vespa velutina	invasive	1.052631606	44.14671775
Vespa velutina	invasive	0.547801636	44.57911682
Vespa velutina	invasive	-1.191585829	44.54692413
Vespa velutina	invasive	0.768479456	44.25266904
Vespa velutina	invasive	0.344820842	44.73027563
Vespa velutina	invasive	-0.520877647	44.26595502
Vespa velutina	invasive	1.41326562	44.44164339
Vespa velutina	invasive	0.826598643	44.13477397
Vespa velutina	invasive	0.289522136	44.53176151
Vespa velutina	invasive	0.640613236	44.36355257
Vespa velutina	invasive	0.41876373	44.52387377
Vespa velutina	invasive	0.094404768	44.35860304
Vespa velutina	invasive	0.067704177	44.5027439
Vespa velutina	invasive	-0.468647142	44.63443252
Vespa velutina	invasive	0.219240969	44.43229125
Vespa velutina	invasive	0.617753172	44.17653464
Vespa velutina	invasive	0.72363349	44.59175157
Vespa velutina	invasive	0.416264843	44.56747958
Vespa velutina	invasive	0.898139212	44.54817542
Vespa velutina	invasive	1.592331344	44.34837641
Vespa velutina	invasive	1.257439187	44.31051192
Vespa velutina	invasive	1.234968358	44.48329231
Vespa velutina	invasive	1.040611201	44.53294177
Vespa velutina	invasive	0.275133981	44.22266955
Vespa velutina	invasive	0.663360095	44.48147259
Vespa velutina	invasive	0.848300467	44.41572245
Vespa velutina	invasive	0.7020268	44.66717019
Vespa velutina	invasive	1.558983997	44.64967474
Vespa velutina	invasive	1.372313023	44.52428651
Vespa velutina	invasive	1.150183429	44.50945898
Vespa velutina	invasive	2.053757333	44.57311792
Vespa velutina	invasive	1.183373217	44.43027949
Vespa velutina	invasive	2.151785524	44.7221517
Vespa velutina	invasive	1.348986692	44.50473745
Vespa velutina	invasive	1.338478201	44.47822566
Vespa velutina	invasive	1.421638219	44.66117721
Vespa velutina	invasive	1.336308014	44.69335066
Vespa velutina	invasive	1.498275364	44.45223069
Vespa velutina	invasive	0.805823511	44.73602116
Vespa velutina	invasive	2.256176657	44.51948869
Vespa velutina	invasive	0.742380267	44.12697138
Vespa velutina	invasive	0.675681992	44.14084253
Vespa velutina	invasive	2.395006322	44.6818512
Vespa velutina	invasive	2.401765389	44.20076475
Vespa velutina	invasive	2.00451257	44.16600102
Vespa velutina	invasive	2.084331727	44.35335871
Vespa velutina	invasive	1.360053727	44.71747886
Vespa velutina	invasive	1.203407325	44.43902512
Vespa velutina	invasive	1.342091939	44.25458551
Vespa velutina	invasive	1.475855525	44.42663899
Vespa velutina	invasive	1.42350371	44.36675205
Vespa velutina	invasive	1.267371118	44.72949861
Vespa velutina	invasive	1.295460331	44.56229634
Vespa velutina	invasive	1.289403357	44.28192605
Vespa velutina	invasive	1.432499991	44.33386441
Vespa velutina	invasive	1.494303682	44.55725795
Vespa velutina	invasive	0.806796656	44.06888981
Vespa velutina	invasive	0.885081086	44.1352895
Vespa velutina	invasive	1.199360612	44.15896153
Vespa velutina	invasive	1.080482053	44.10990023
Vespa velutina	invasive	1.025461454	44.35859919
Vespa velutina	invasive	1.4628839	44.22468541
Vespa velutina	invasive	1.35326871	44.09801644
Vespa velutina	invasive	1.143223477	44.27847951
Vespa velutina	invasive	0.653566729	44.51487704
Vespa velutina	invasive	0.664128703	44.43570259
Vespa velutina	invasive	0.987350751	44.63356389
Vespa velutina	invasive	0.536985584	44.42472149
Vespa velutina	invasive	0.88961489	44.39893147
Vespa velutina	invasive	0.243779397	44.28774983
Vespa velutina	invasive	0.660705296	44.63038853
Vespa velutina	invasive	0.410029254	44.29790911
Vespa velutina	invasive	0.663711313	44.59376037
Vespa velutina	invasive	0.510776893	44.43161337
Vespa velutina	invasive	0.505144214	44.53330035
Vespa velutina	invasive	0.128050188	44.39020579
Vespa velutina	invasive	0.444713372	44.13076936
Vespa velutina	invasive	0.86539347	44.51231432
Vespa velutina	invasive	0.999500446	44.20061477
Vespa velutina	invasive	0.375968141	44.26109051
Vespa velutina	invasive	0.436163034	44.58664636
Vespa velutina	invasive	0.176694911	44.62869182
Vespa velutina	invasive	0.195388783	44.42560554
Vespa velutina	invasive	0.802287829	44.183743
Vespa velutina	invasive	1.006044989	44.3628019
Vespa velutina	invasive	0.145826427	44.29728601
Vespa velutina	invasive	1.651782122	44.75749678
Vespa velutina	invasive	1.181315897	44.67983276
Vespa velutina	invasive	1.85789592	44.61888283
Vespa velutina	invasive	1.125220773	44.55387289
Vespa velutina	invasive	1.532046997	44.45521938
Vespa velutina	invasive	1.735904363	44.44047524
Vespa velutina	invasive	1.356777883	44.31253405
Vespa velutina	invasive	-0.240717662	44.56694132
Vespa velutina	invasive	-0.379589039	44.67634512
Vespa velutina	invasive	0.157632133	44.71165479
Vespa velutina	invasive	-1.021325487	44.6201781
Vespa velutina	invasive	3.427777374	44.39499139
Vespa velutina	invasive	1.618631933	44.60118802
Vespa velutina	invasive	-0.894690955	44.56596408
Vespa velutina	invasive	0.270586141	44.4583542
Vespa velutina	invasive	0.907577145	44.68992296
Vespa velutina	invasive	0.523183088	44.46117118
Vespa velutina	invasive	0.75285394	44.54144873
Vespa velutina	invasive	0.32360775	44.30150168
Vespa velutina	invasive	0.07695715	44.61288149
Vespa velutina	invasive	1.074902585	44.64465435
Vespa velutina	invasive	-0.854367207	44.66614549
Vespa velutina	invasive	1.807090745	44.07471857
Vespa velutina	invasive	-0.459086807	44.71139349
Vespa velutina	invasive	0.870059119	44.47874114
Vespa velutina	invasive	0.895150012	44.3126021
Vespa velutina	invasive	-1.092561304	44.3196621
Vespa velutina	invasive	-1.076922101	44.49153482
Vespa velutina	invasive	1.633303684	44.47679532
Vespa velutina	invasive	1.074533817	44.74036753
Vespa velutina	invasive	-0.630215453	44.50464302
Vespa velutina	invasive	3.063498428	44.30077722
Vespa velutina	invasive	2.336161201	44.15385721
Vespa velutina	invasive	-1.074054675	44.60526701
Vespa velutina	invasive	1.839755482	44.68548387
Vespa velutina	invasive	1.552006857	44.55638709
Vespa velutina	invasive	1.098644955	44.52424861
Vespa velutina	invasive	1.017936675	44.47771825
Vespa velutina	invasive	0.332880667	44.72140423
Vespa velutina	invasive	0.88293759	44.27039775
Vespa velutina	invasive	0.035464822	44.49690913
Vespa velutina	invasive	0.490683525	44.37414094
Vespa velutina	invasive	0.128318068	44.22218202
Vespa velutina	invasive	0.04550253	44.41646714
Vespa velutina	invasive	0.068692839	44.26743763
Vespa velutina	invasive	0.225777179	44.49889721
Vespa velutina	invasive	0.213019709	44.71646594
Vespa velutina	invasive	3.490792438	44.40019271
Vespa velutina	invasive	1.74018781	44.14882779
Vespa velutina	invasive	-1.113126863	44.28404858
Vespa velutina	invasive	-0.620151295	44.3270216
Vespa velutina	invasive	0.044854055	44.11222652
Vespa velutina	invasive	-0.734229551	44.15556868
Vespa velutina	invasive	-1.185277413	44.64279146
Vespa velutina	invasive	1.476198683	44.70111688
Vespa velutina	invasive	-0.60913986	44.68993841
Vespa velutina	invasive	3.986832877	44.44357693
Vespa velutina	invasive	4.386506559	44.69770673
Vespa velutina	invasive	4.243322165	44.55325023
Vespa velutina	invasive	4.555647088	44.69829774
Vespa velutina	invasive	1.925169653	44.60487403
Vespa velutina	invasive	1.464004554	44.53416119
Vespa velutina	invasive	1.625178106	44.4024387
Vespa velutina	invasive	1.928984409	44.57801828
Vespa velutina	invasive	2.013289892	44.71164952
Vespa velutina	invasive	1.837082615	44.39251371
Vespa velutina	invasive	1.446915929	44.6110341
Vespa velutina	invasive	1.298976874	44.62665974
Vespa velutina	invasive	1.837636739	44.48360668
Vespa velutina	invasive	1.768136228	44.36151782
Vespa velutina	invasive	1.885355823	44.55629677
Vespa velutina	invasive	-0.81765598	44.58682084
Vespa velutina	invasive	0.569396814	44.70032312
Vespa velutina	invasive	1.776494699	44.22253814
Vespa velutina	invasive	0.790337846	44.39018955
Vespa velutina	invasive	-0.199048302	44.4266406
Vespa velutina	invasive	1.136038529	44.09202014
Vespa velutina	invasive	1.889876571	44.47179837
Vespa velutina	invasive	1.817743626	44.32889346
Vespa velutina	invasive	1.533553293	44.58272221
Vespa velutina	invasive	-0.242504922	44.09578464
Vespa velutina	invasive	4.177030396	44.14727435
Vespa velutina	invasive	0.052167108	44.09378728
Vespa velutina	invasive	-0.477980091	44.2584582
Vespa velutina	invasive	-0.402729858	44.09105819
Vespa velutina	invasive	-0.784048657	44.4066833
Vespa velutina	invasive	3.952988598	44.25940373
Vespa velutina	invasive	3.639466793	44.1418499
Vespa velutina	invasive	1.380327294	44.16491922
Vespa velutina	invasive	1.597112936	44.16913822
Vespa velutina	invasive	3.594857998	44.3169172
Vespa velutina	invasive	3.694893683	44.30963891
Vespa velutina	invasive	-0.93257176	44.23604637
Vespa velutina	invasive	-1.294711593	44.20572179
Vespa velutina	invasive	2.528441315	44.44959596
Vespa velutina	invasive	3.113537274	44.18312517
Vespa velutina	invasive	1.400222001	44.21658771
Vespa velutina	invasive	2.583242099	44.25728656
Vespa velutina	invasive	1.745332314	44.68476152
Vespa velutina	invasive	-0.975484596	44.67677427
Vespa velutina	invasive	4.857944883	44.36839449
Vespa velutina	invasive	4.168444928	44.30089392
Vespa velutina	invasive	2.798973087	44.34564994
Vespa velutina	invasive	2.128969581	44.34909717
Vespa velutina	invasive	2.218937601	44.28856778
Vespa velutina	invasive	2.009582681	44.28502909
Vespa velutina	invasive	2.025373675	44.19590694
Vespa velutina	invasive	2.569348621	44.30907078
Vespa velutina	invasive	2.998126076	44.21850833
Vespa velutina	invasive	2.155226369	44.58092014
Vespa velutina	invasive	2.513007884	44.5433075
Vespa velutina	invasive	2.576552945	44.18424707
Vespa velutina	invasive	1.685558706	44.65338482
Vespa velutina	invasive	1.971812778	44.08531542
Vespa velutina	invasive	2.156075547	44.12755962
Vespa velutina	invasive	2.097472043	44.16248183
Vespa velutina	invasive	2.191549842	44.11809517
Vespa velutina	invasive	0.914570618	44.27938706
Vespa velutina	invasive	1.250402828	44.20096606
Vespa velutina	invasive	1.939983565	44.17384935
Vespa velutina	invasive	1.566785324	44.18619025
Vespa velutina	invasive	1.856154406	44.25740739
Vespa velutina	invasive	1.299630849	44.19056103
Vespa velutina	invasive	1.098910977	44.27779491
Vespa velutina	invasive	4.149014256	44.55120569
Vespa velutina	invasive	1.846388822	44.70038859
Vespa velutina	invasive	3.15167129	44.11037456
Vespa velutina	invasive	3.029905882	44.10188165
Vespa velutina	invasive	2.519405559	44.23121699
Vespa velutina	invasive	3.626407321	44.21161285
Vespa velutina	invasive	4.115414027	44.16673069
Vespa velutina	invasive	2.241263199	44.57283986
Vespa velutina	invasive	-0.521807057	44.44110805
Vespa velutina	invasive	2.046623985	44.38231408
Vespa velutina	invasive	3.950876759	44.26737892
Vespa velutina	invasive	0.959470685	44.12505395
Vespa velutina	invasive	4.661152384	44.53255907
Vespa velutina	invasive	4.213010179	44.46629523
Vespa velutina	invasive	4.159156834	44.50653743
Vespa velutina	invasive	4.446819832	44.63244956
Vespa velutina	invasive	4.321440565	44.65662412
Vespa velutina	invasive	4.458351489	44.52268777
Vespa velutina	invasive	4.709888679	44.42442169
Vespa velutina	invasive	2.443677952	44.27859612
Vespa velutina	invasive	2.441837019	44.58240794
Vespa velutina	invasive	2.441369935	44.65515069
Vespa velutina	invasive	2.402544136	44.16081658
Vespa velutina	invasive	-0.072063248	44.53663431
Vespa velutina	invasive	3.248138634	44.43750447
Vespa velutina	invasive	2.10614077	44.4911452
Vespa velutina	invasive	0.12599237	44.17801187
Vespa velutina	invasive	4.25261662	44.75316377
Vespa velutina	invasive	-0.838010264	44.31028707
Vespa velutina	invasive	2.63324027	44.51809877
Vespa velutina	invasive	3.116189684	44.20945711
Vespa velutina	invasive	2.259550007	44.40396846
Vespa velutina	invasive	2.687429175	44.24892582
Vespa velutina	invasive	-0.775452022	44.19787158
Vespa velutina	invasive	-0.456668871	44.57386723
Vespa velutina	invasive	1.880897618	44.10053789
Vespa velutina	invasive	2.976539589	44.12441692
Vespa velutina	invasive	2.863086401	44.15415942
Vespa velutina	invasive	-1.224965417	44.46121543
Vespa velutina	invasive	-1.013757887	44.33114486
Vespa velutina	invasive	-1.177607708	44.28137784
Vespa velutina	invasive	2.965662303	43.57939221
Vespa velutina	invasive	3.620564834	43.97108849
Vespa velutina	invasive	6.760498314	43.97268296
Vespa velutina	invasive	-7.716365035	43.7367274
Vespa velutina	invasive	-8.074891271	43.67382713
Vespa velutina	invasive	-7.889879838	43.64892526
Vespa velutina	invasive	-7.763223016	43.66697273
Vespa velutina	invasive	-7.716918678	43.62553963
Vespa velutina	invasive	-7.576219266	43.64493363
Vespa velutina	invasive	-7.472293574	43.68409139
Vespa velutina	invasive	-8.317047692	43.56687635
Vespa velutina	invasive	-8.18463645	43.58399235
Vespa velutina	invasive	-8.037618418	43.5459434
Vespa velutina	invasive	-7.903585086	43.60227516
Vespa velutina	invasive	-7.794346096	43.60007001
Vespa velutina	invasive	-7.67272663	43.60454682
Vespa velutina	invasive	-7.590574585	43.60734715
Vespa velutina	invasive	-7.444275659	43.58505479
Vespa velutina	invasive	-7.345826299	43.57388495
Vespa velutina	invasive	-7.24597755	43.58365973
Vespa velutina	invasive	-7.099388636	43.53031071
Vespa velutina	invasive	-6.968389984	43.60124536
Vespa velutina	invasive	-6.861193138	43.57637641
Vespa velutina	invasive	-6.765345604	43.54096238
Vespa velutina	invasive	-8.346002999	43.4479188
Vespa velutina	invasive	-8.222392145	43.50072901
Vespa velutina	invasive	-8.087143574	43.44690996
Vespa velutina	invasive	-7.931364126	43.44000055
Vespa velutina	invasive	-7.874691924	43.46220906
Vespa velutina	invasive	-7.750920638	43.50142776
Vespa velutina	invasive	-7.555809528	43.43745295
Vespa velutina	invasive	-7.443120393	43.47306978
Vespa velutina	invasive	-7.329731122	43.46868177
Vespa velutina	invasive	-7.171033208	43.47010734
Vespa velutina	invasive	-7.06024616	43.48877133
Vespa velutina	invasive	-7.007528122	43.49810582
Vespa velutina	invasive	-6.66453661	43.45280559
Vespa velutina	invasive	-3.848758142	43.47544765
Vespa velutina	invasive	-3.595307601	43.49601418
Vespa velutina	invasive	8.249765353	44.0605144
Vespa velutina	invasive	8.150849385	44.01718372
Vespa velutina	invasive	7.967384671	44.06574004
Vespa velutina	invasive	7.975850253	43.99364071
Vespa velutina	invasive	7.997379701	43.95015316
Vespa velutina	invasive	7.831641519	43.93162903
Vespa velutina	invasive	8.019185112	43.94194185
Vespa velutina	invasive	8.078421107	43.93293495
Vespa velutina	invasive	8.019924598	43.86767166
Vespa velutina	invasive	7.742448623	43.78806003
Vespa velutina	invasive	7.542729043	43.8846163
Vespa velutina	invasive	7.646052789	43.88664426
Vespa velutina	invasive	7.663208937	43.84775891
Vespa velutina	invasive	7.798205126	43.99413782
Vespa velutina	invasive	7.63617612	43.95194422
Vespa velutina	invasive	7.766290935	43.94127752
Vespa velutina	invasive	10.16865732	44.01083459
Vespa velutina	invasive	5.196598957	43.98035765
Vespa velutina	invasive	1.267384967	43.50542132
Vespa velutina	invasive	4.864922302	43.66608982
Vespa velutina	invasive	-0.704333754	44.07510478
Vespa velutina	invasive	1.416369683	43.63480065
Vespa velutina	invasive	0.639742169	43.63568771
Vespa velutina	invasive	1.235420604	43.95440496
Vespa velutina	invasive	-1.427358758	43.69054152
Vespa velutina	invasive	1.402053678	44.03747296
Vespa velutina	invasive	-1.411122385	43.58150941
Vespa velutina	invasive	-1.444283588	43.4708353
Vespa velutina	invasive	-0.286811975	43.67053778
Vespa velutina	invasive	3.816760356	44.07798635
Vespa velutina	invasive	1.540201556	43.68274555
Vespa velutina	invasive	2.49010739	43.62023354
Vespa velutina	invasive	0.397096364	44.01626352
Vespa velutina	invasive	4.023219822	43.70273721
Vespa velutina	invasive	-0.004826982	44.03618466
Vespa velutina	invasive	0.038897344	43.57198721
Vespa velutina	invasive	1.643219559	43.85769238
Vespa velutina	invasive	2.810714237	43.91697154
Vespa velutina	invasive	0.050336503	43.71759005
Vespa velutina	invasive	0.302721524	43.57783127
Vespa velutina	invasive	0.394435473	43.9859484
Vespa velutina	invasive	0.26437746	43.8186248
Vespa velutina	invasive	0.622457383	43.86259224
Vespa velutina	invasive	0.821701781	43.83320361
Vespa velutina	invasive	0.571624313	43.92284814
Vespa velutina	invasive	0.716128562	43.87510347
Vespa velutina	invasive	0.88146843	43.75980284
Vespa velutina	invasive	0.207029125	43.98250645
Vespa velutina	invasive	0.637105453	43.97428773
Vespa velutina	invasive	0.327843313	43.72259259
Vespa velutina	invasive	0.792900557	44.01543826
Vespa velutina	invasive	2.245547992	43.59873495
Vespa velutina	invasive	1.860572821	43.88400121
Vespa velutina	invasive	1.116125608	44.03204396
Vespa velutina	invasive	1.335298649	43.99162921
Vespa velutina	invasive	0.693873133	44.03389975
Vespa velutina	invasive	0.268920642	44.01832583
Vespa velutina	invasive	1.186426053	43.87795488
Vespa velutina	invasive	-0.638695269	43.66447126
Vespa velutina	invasive	3.848675605	43.66138253
Vespa velutina	invasive	1.516742997	43.52778041
Vespa velutina	invasive	0.094662695	44.05072177
Vespa velutina	invasive	1.237722618	43.83973571
Vespa velutina	invasive	-1.110892911	43.54676475
Vespa velutina	invasive	1.339341688	43.67132817
Vespa velutina	invasive	0.340928631	44.08397139
Vespa velutina	invasive	-0.067922993	43.91952766
Vespa velutina	invasive	-0.957110352	43.52437669
Vespa velutina	invasive	1.339908084	43.52566816
Vespa velutina	invasive	1.213958856	43.98541277
Vespa velutina	invasive	1.495542204	44.08032813
Vespa velutina	invasive	1.395239321	43.63090303
Vespa velutina	invasive	1.572279263	44.04425068
Vespa velutina	invasive	1.680192381	43.80235897
Vespa velutina	invasive	1.353356551	43.62748016
Vespa velutina	invasive	1.260376565	43.59861254
Vespa velutina	invasive	3.816337503	43.99974418
Vespa velutina	invasive	3.948556786	44.09351227
Vespa velutina	invasive	1.534308117	43.7764736
Vespa velutina	invasive	1.495436299	43.47201142
Vespa velutina	invasive	1.080328815	43.46646275
Vespa velutina	invasive	1.488601425	43.58352417
Vespa velutina	invasive	1.190008451	43.71191396
Vespa velutina	invasive	1.391262429	43.72510019
Vespa velutina	invasive	1.546383881	43.76224653
Vespa velutina	invasive	1.498566987	43.82894834
Vespa velutina	invasive	1.686695273	43.7692683
Vespa velutina	invasive	0.309291025	43.62495466
Vespa velutina	invasive	0.330304461	43.48447672
Vespa velutina	invasive	0.367181184	43.74467993
Vespa velutina	invasive	2.88390114	44.07853665
Vespa velutina	invasive	1.533088291	43.55752066
Vespa velutina	invasive	-0.117889939	43.68847219
Vespa velutina	invasive	3.886911399	43.67589623
Vespa velutina	invasive	-0.310327991	43.6697536
Vespa velutina	invasive	0.454695077	44.09907182
Vespa velutina	invasive	0.495547608	44.03534839
Vespa velutina	invasive	-0.495058406	43.40584965
Vespa velutina	invasive	-1.479689987	43.51306043
Vespa velutina	invasive	-0.820796645	43.53607232
Vespa velutina	invasive	-0.149138725	43.46593046
Vespa velutina	invasive	-0.814472232	43.49532168
Vespa velutina	invasive	-0.61206591	43.52456188
Vespa velutina	invasive	-0.390982043	43.49180265
Vespa velutina	invasive	-0.287303412	43.51504643
Vespa velutina	invasive	-0.604795098	43.47218639
Vespa velutina	invasive	-0.072051545	43.4847537
Vespa velutina	invasive	1.685999508	44.05784948
Vespa velutina	invasive	1.349667654	43.76586637
Vespa velutina	invasive	3.839807814	43.67836869
Vespa velutina	invasive	-1.118109075	43.78234167
Vespa velutina	invasive	-0.945660337	43.6493561
Vespa velutina	invasive	-1.094649354	43.61085882
Vespa velutina	invasive	-0.8460501	43.66377719
Vespa velutina	invasive	-0.33242161	43.77190111
Vespa velutina	invasive	-0.931473313	43.58993051
Vespa velutina	invasive	-1.365934614	43.69478874
Vespa velutina	invasive	-0.719515201	43.88701722
Vespa velutina	invasive	-1.205876783	43.75437037
Vespa velutina	invasive	-0.52260726	43.76863314
Vespa velutina	invasive	-0.593443577	43.92743462
Vespa velutina	invasive	0.08454281	44.08016212
Vespa velutina	invasive	-0.460815171	43.771402
Vespa velutina	invasive	-0.76179963	43.54589406
Vespa velutina	invasive	-0.518987334	43.64971786
Vespa velutina	invasive	-0.703962759	43.6582839
Vespa velutina	invasive	-0.302745349	43.89581662
Vespa velutina	invasive	-0.702497751	43.95520513
Vespa velutina	invasive	-0.321227977	43.45606633
Vespa velutina	invasive	1.966849847	43.99295426
Vespa velutina	invasive	2.15244583	43.94301394
Vespa velutina	invasive	3.911581193	43.87406849
Vespa velutina	invasive	0.426088806	43.83667585
Vespa velutina	invasive	0.816119374	43.79121612
Vespa velutina	invasive	-1.232888446	43.61540832
Vespa velutina	invasive	0.657381177	43.60794845
Vespa velutina	invasive	3.003710585	43.84043948
Vespa velutina	invasive	1.375374124	43.82475006
Vespa velutina	invasive	1.635779619	43.74576974
Vespa velutina	invasive	7.197194139	43.74873296
Vespa velutina	invasive	0.701603317	43.82815317
Vespa velutina	invasive	1.29247291	43.5846731
Vespa velutina	invasive	2.292446559	43.96829648
Vespa velutina	invasive	-0.44466276	43.89646312
Vespa velutina	invasive	1.188173063	43.51671416
Vespa velutina	invasive	1.677296787	43.48450157
Vespa velutina	invasive	0.605349164	43.50246526
Vespa velutina	invasive	4.814558386	43.96293611
Vespa velutina	invasive	1.168822692	43.53472406
Vespa velutina	invasive	-1.088545719	43.68153601
Vespa velutina	invasive	1.15793726	43.77892747
Vespa velutina	invasive	-0.384892509	44.04839856
Vespa velutina	invasive	0.406378861	43.89703212
Vespa velutina	invasive	1.724129115	43.43414772
Vespa velutina	invasive	1.856302996	43.69272913
Vespa velutina	invasive	2.346834651	43.93574862
Vespa velutina	invasive	-0.924779001	43.63950499
Vespa velutina	invasive	1.614004527	43.86764369
Vespa velutina	invasive	2.207680888	43.50948065
Vespa velutina	invasive	-0.738970515	43.76094115
Vespa velutina	invasive	2.185674039	43.62839701
Vespa velutina	invasive	-0.501715831	44.11361488
Vespa velutina	invasive	-1.157804087	43.44342733
Vespa velutina	invasive	-0.743467485	43.9937902
Vespa velutina	invasive	-0.327013671	43.60135021
Vespa velutina	invasive	1.117357036	43.96451487
Vespa velutina	invasive	1.085137197	43.7539446
Vespa velutina	invasive	-1.29355525	43.49796092
Vespa velutina	invasive	1.01023492	43.88341814
Vespa velutina	invasive	-1.537666635	43.45169366
Vespa velutina	invasive	0.602367048	43.95872267
Vespa velutina	invasive	-0.545048913	43.84588597
Vespa velutina	invasive	1.976790279	43.93829471
Vespa velutina	invasive	-0.2783135	44.0246138
Vespa velutina	invasive	-0.657839441	43.76971722
Vespa velutina	invasive	-0.846426211	43.88144516
Vespa velutina	invasive	-0.565916095	43.69409401
Vespa velutina	invasive	-0.354610034	43.98143485
Vespa velutina	invasive	-0.884714782	43.91543941
Vespa velutina	invasive	-0.721811066	43.75461125
Vespa velutina	invasive	-0.131009796	43.95752642
Vespa velutina	invasive	0.032302332	43.90527199
Vespa velutina	invasive	-0.425313994	43.82074115
Vespa velutina	invasive	2.903833512	43.425247
Vespa velutina	invasive	-0.745109185	43.64153436
Vespa velutina	invasive	3.80661411	43.97557219
Vespa velutina	invasive	3.608749465	43.99042445
Vespa velutina	invasive	4.044499254	43.86695251
Vespa velutina	invasive	3.722477745	43.8596951
Vespa velutina	invasive	3.039933823	43.69781389
Vespa velutina	invasive	1.96043003	43.42878784
Vespa velutina	invasive	4.154061606	43.66307886
Vespa velutina	invasive	-1.50721236	43.51316916
Vespa velutina	invasive	-0.682153119	43.50034103
Vespa velutina	invasive	-0.850046047	43.47651037
Vespa velutina	invasive	-0.371711475	43.85876288
Vespa velutina	invasive	-0.676750423	43.52380261
Vespa velutina	invasive	3.805151295	43.62070932
Vespa velutina	invasive	4.233638839	43.84032804
Vespa velutina	invasive	2.565461257	43.67914703
Vespa velutina	invasive	-1.42379517	43.49126379
Vespa velutina	invasive	7.08008608	43.5974515
Vespa velutina	invasive	0.363793767	43.40626478
Vespa velutina	invasive	3.690552861	43.71897806
Vespa velutina	invasive	3.142502015	43.58689602
Vespa velutina	invasive	3.994524783	43.61346912
Vespa velutina	invasive	-1.306666013	43.53192338
Vespa velutina	invasive	-0.566547808	43.88798551
Vespa velutina	invasive	-1.062550178	43.81536877
Vespa velutina	invasive	-1.246446615	43.83708243
Vespa velutina	invasive	3.325480257	43.7136218
Vespa velutina	invasive	2.357022044	43.46107222
Vespa velutina	invasive	-0.824895593	43.74116126
Vespa velutina	invasive	3.505465104	43.55804605
Vespa velutina	invasive	-0.900572324	43.77021638
Vespa velutina	invasive	3.009426627	43.54430853
Vespa velutina	invasive	0.583639089	43.71411624
Vespa velutina	invasive	4.189932358	44.09115499
Vespa velutina	invasive	-0.722960635	43.81813619
Vespa velutina	invasive	-0.506041587	43.49745801
Vespa velutina	invasive	4.770618002	43.99066897
Vespa velutina	invasive	1.707130734	43.52784598
Vespa velutina	invasive	0.82550288	43.48824457
Vespa velutina	invasive	4.789658984	43.87807585
Vespa velutina	invasive	7.342187708	43.72461624
Vespa velutina	invasive	6.785452414	43.47506383
Vespa velutina	invasive	1.855889523	43.39935199
Vespa velutina	invasive	2.117074912	43.65134017
Vespa velutina	invasive	2.107010395	43.78444124
Vespa velutina	invasive	2.125084813	43.87018246
Vespa velutina	invasive	2.300776771	43.5481393
Vespa velutina	invasive	3.478352816	43.75228469
Vespa velutina	invasive	7.049032597	43.72674842
Vespa velutina	invasive	7.301410221	43.83788026
Vespa velutina	invasive	1.413460382	43.81014021
Vespa velutina	invasive	6.428593844	43.58054168
Vespa velutina	invasive	3.384207107	43.48772767
Vespa velutina	invasive	5.173737491	43.62591284
Vespa velutina	invasive	2.800222604	44.02303985
Vespa velutina	invasive	0.286238463	43.90866228
Vespa velutina	invasive	0.417708701	43.52191739
Vespa velutina	invasive	0.084059518	43.53665712
Vespa velutina	invasive	0.311508037	43.49742274
Vespa velutina	invasive	0.248917245	43.45280137
Vespa velutina	invasive	0.411497381	43.61660587
Vespa velutina	invasive	1.091297831	43.63933677
Vespa velutina	invasive	1.043319336	43.55839296
Vespa velutina	invasive	0.936790667	43.61710529
Vespa velutina	invasive	1.027262977	43.45521942
Vespa velutina	invasive	0.305673222	43.54458091
Vespa velutina	invasive	-0.123258199	43.80439698
Vespa velutina	invasive	0.621252476	44.0622934
Vespa velutina	invasive	0.712365361	43.91807835
Vespa velutina	invasive	0.04824759	43.61727784
Vespa velutina	invasive	0.021547322	43.82976468
Vespa velutina	invasive	0.495280206	43.42152582
Vespa velutina	invasive	-0.177337989	43.70631354
Vespa velutina	invasive	0.167095112	43.65424249
Vespa velutina	invasive	1.009760219	43.67611401
Vespa velutina	invasive	0.813034478	43.85860462
Vespa velutina	invasive	-0.228525898	43.59774468
Vespa velutina	invasive	0.843646057	43.54675733
Vespa velutina	invasive	0.577692588	43.43259135
Vespa velutina	invasive	0.422577479	43.70671759
Vespa velutina	invasive	0.581695909	43.62695798
Vespa velutina	invasive	0.687346259	43.76820326
Vespa velutina	invasive	1.61525142	43.40179561
Vespa velutina	invasive	1.174064679	43.44903334
Vespa velutina	invasive	1.959702924	43.45304522
Vespa velutina	invasive	1.719810099	43.4675353
Vespa velutina	invasive	1.723534594	43.46266221
Vespa velutina	invasive	1.606733841	43.65138215
Vespa velutina	invasive	1.414718882	43.45210585
Vespa velutina	invasive	1.455773503	43.87117826
Vespa velutina	invasive	1.471619449	43.49492598
Vespa velutina	invasive	1.814070388	43.48348694
Vespa velutina	invasive	1.739397572	43.56773012
Vespa velutina	invasive	1.441434463	43.72703284
Vespa velutina	invasive	1.229937304	43.54617818
Vespa velutina	invasive	1.477797271	43.66188313
Vespa velutina	invasive	2.556975474	43.49219098
Vespa velutina	invasive	1.804725675	43.67568595
Vespa velutina	invasive	2.013026112	43.53425077
Vespa velutina	invasive	2.078881974	44.02580767
Vespa velutina	invasive	1.858711924	43.73919905
Vespa velutina	invasive	2.303761823	43.60188491
Vespa velutina	invasive	1.98409534	43.87188364
Vespa velutina	invasive	2.469508725	43.97907471
Vespa velutina	invasive	2.173921301	43.99986014
Vespa velutina	invasive	2.549327731	43.64125874
Vespa velutina	invasive	2.048021254	43.9267084
Vespa velutina	invasive	2.258694562	43.80766726
Vespa velutina	invasive	2.410864021	43.68968256
Vespa velutina	invasive	1.904663169	43.69097481
Vespa velutina	invasive	2.242575294	43.89021384
Vespa velutina	invasive	1.967741596	43.71890836
Vespa velutina	invasive	1.864049311	44.02449953
Vespa velutina	invasive	1.636985604	44.01456273
Vespa velutina	invasive	1.881213468	44.01328231
Vespa velutina	invasive	1.800013908	43.8367063
Vespa velutina	invasive	2.014719823	44.01395549
Vespa velutina	invasive	2.343897951	43.69309047
Vespa velutina	invasive	2.299539013	43.54181619
Vespa velutina	invasive	1.895543625	43.7784964
Vespa velutina	invasive	2.066444257	43.70095117
Vespa velutina	invasive	1.994835256	43.5984567
Vespa velutina	invasive	1.809019231	43.78429524
Vespa velutina	invasive	1.578229414	43.91225807
Vespa velutina	invasive	2.126324453	43.92913685
Vespa velutina	invasive	2.048623844	43.45622553
Vespa velutina	invasive	2.077139008	43.57984442
Vespa velutina	invasive	2.337794902	43.79699676
Vespa velutina	invasive	1.783722631	43.56158162
Vespa velutina	invasive	1.117036045	43.83637029
Vespa velutina	invasive	1.051827048	44.01719624
Vespa velutina	invasive	1.265028126	44.00630018
Vespa velutina	invasive	1.414437029	43.91705109
Vespa velutina	invasive	0.787083243	43.98020436
Vespa velutina	invasive	1.641302508	44.11051853
Vespa velutina	invasive	-0.259499468	43.63526123
Vespa velutina	invasive	-1.199633707	43.67458832
Vespa velutina	invasive	2.915023718	43.78430228
Vespa velutina	invasive	1.295203707	43.9067577
Vespa velutina	invasive	-1.01319745	43.43671739
Vespa velutina	invasive	0.792403693	43.60446499
Vespa velutina	invasive	3.470621761	43.96056261
Vespa velutina	invasive	2.63578732	43.84930323
Vespa velutina	invasive	4.189391874	43.74386335
Vespa velutina	invasive	1.253115325	43.79096746
Vespa velutina	invasive	3.399514417	43.77068159
Vespa velutina	invasive	7.044951681	43.63488557
Vespa velutina	invasive	6.843619055	43.68089049
Vespa velutina	invasive	-0.006411321	43.77756392
Vespa velutina	invasive	7.101776731	43.96504934
Vespa velutina	invasive	6.932846328	43.63098933
Vespa velutina	invasive	7.196759606	43.68015059
Vespa velutina	invasive	-1.263817167	44.07454691
Vespa velutina	invasive	3.440480771	43.56913589
Vespa velutina	invasive	6.736275615	43.46169025
Vespa velutina	invasive	7.293396728	43.80491996
Vespa velutina	invasive	6.718514357	43.61697872
Vespa velutina	invasive	2.749527243	43.52152107
Vespa velutina	invasive	6.910463596	43.67251741
Vespa velutina	invasive	7.427922624	43.76174356
Vespa velutina	invasive	6.510653018	43.63551381
Vespa velutina	invasive	6.503658743	43.52763938
Vespa velutina	invasive	2.714991837	43.59740209
Vespa velutina	invasive	7.034782632	43.73727242
Vespa velutina	invasive	6.906273812	43.56081463
Vespa velutina	invasive	3.685275712	43.44043794
Vespa velutina	invasive	2.654018103	43.94631219
Vespa velutina	invasive	4.259431589	43.89694533
Vespa velutina	invasive	3.117726776	43.48271456
Vespa velutina	invasive	3.098019281	43.54975488
Vespa velutina	invasive	1.075735665	43.50588281
Vespa velutina	invasive	-1.365962427	43.76973413
Vespa velutina	invasive	7.441463835	43.83446699
Vespa velutina	invasive	7.307488707	43.95639661
Vespa velutina	invasive	3.82046125	43.69588416
Vespa velutina	invasive	6.693648428	43.59242244
Vespa velutina	invasive	6.881830459	43.53128747
Vespa velutina	invasive	3.010283878	44.03801974
Vespa velutina	invasive	6.710245218	43.57222896
Vespa velutina	invasive	4.845588688	43.81622056
Vespa velutina	invasive	2.219373822	43.63455455
Vespa velutina	invasive	3.840401815	43.51931058
Vespa velutina	invasive	6.943840966	43.91957239
Vespa velutina	invasive	3.46504916	43.63673196
Vespa velutina	invasive	6.266908615	43.53780128
Vespa velutina	invasive	3.258421195	43.70247868
Vespa velutina	invasive	3.657133424	43.81879502
Vespa velutina	invasive	3.421140123	43.64670539
Vespa velutina	invasive	7.187130067	43.69547152
Vespa velutina	invasive	7.350902427	43.98190516
Vespa velutina	invasive	7.142582465	43.70117845
Vespa velutina	invasive	7.069935356	43.55678773
Vespa velutina	invasive	7.1546757	43.78243974
Vespa velutina	invasive	7.27794756	43.80989922
Vespa velutina	invasive	6.948148407	43.51075326
Vespa velutina	invasive	7.09347062	43.84800077
Vespa velutina	invasive	6.769478594	43.83977476
Vespa velutina	invasive	7.443456234	43.76986654
Vespa velutina	invasive	1.963542571	42.88177574
Vespa velutina	invasive	-8.3377364	43.4034425
Vespa velutina	invasive	-8.1521017	43.38354582
Vespa velutina	invasive	-8.017411991	43.39498108
Vespa velutina	invasive	-7.923215539	43.40277381
Vespa velutina	invasive	-7.801562194	43.37745707
Vespa velutina	invasive	-7.583911258	43.3936262
Vespa velutina	invasive	-7.468765728	43.41590246
Vespa velutina	invasive	-7.280497179	43.38543544
Vespa velutina	invasive	-7.251923259	43.38309254
Vespa velutina	invasive	-8.84374481	43.2808812
Vespa velutina	invasive	-7.073168235	43.34729977
Vespa velutina	invasive	-7.014333855	43.39539691
Vespa velutina	invasive	-8.562245558	43.31528362
Vespa velutina	invasive	-6.792825334	43.38736202
Vespa velutina	invasive	-8.451684548	43.33456701
Vespa velutina	invasive	-8.291463125	43.34240974
Vespa velutina	invasive	-8.212901915	43.29973148
Vespa velutina	invasive	-8.077037206	43.3384417
Vespa velutina	invasive	-7.922433607	43.26371134
Vespa velutina	invasive	-7.868295558	43.32829453
Vespa velutina	invasive	-4.09815524	43.37029811
Vespa velutina	invasive	-3.919895687	43.36460234
Vespa velutina	invasive	-3.803766215	43.3719623
Vespa velutina	invasive	-3.660399712	43.39905105
Vespa velutina	invasive	-3.575879378	43.38329414
Vespa velutina	invasive	-3.402975017	43.37043372
Vespa velutina	invasive	-3.268533635	43.41346687
Vespa velutina	invasive	-2.98388466	43.4228319
Vespa velutina	invasive	-2.829821689	43.37948996
Vespa velutina	invasive	-7.528237757	43.3003049
Vespa velutina	invasive	-7.497500782	43.33115175
Vespa velutina	invasive	-7.329639794	43.28526401
Vespa velutina	invasive	-8.997673514	43.21253157
Vespa velutina	invasive	-7.262395957	43.27994678
Vespa velutina	invasive	-8.813817802	43.20061956
Vespa velutina	invasive	-7.039724513	43.31173158
Vespa velutina	invasive	-8.739178612	43.2378746
Vespa velutina	invasive	-8.508985272	43.22392751
Vespa velutina	invasive	-8.428184276	43.23595051
Vespa velutina	invasive	-8.308877322	43.19582003
Vespa velutina	invasive	-8.228793163	43.19373008
Vespa velutina	invasive	-8.063077918	43.20416201
Vespa velutina	invasive	-7.954330686	43.21967016
Vespa velutina	invasive	-7.72151075	43.17611049
Vespa velutina	invasive	-4.13056351	43.27524956
Vespa velutina	invasive	-4.018942292	43.30809686
Vespa velutina	invasive	-3.920976927	43.26958416
Vespa velutina	invasive	-3.838267581	43.3023639
Vespa velutina	invasive	-3.726617494	43.32871231
Vespa velutina	invasive	-3.58720435	43.3249004
Vespa velutina	invasive	-3.37773479	43.31501061
Vespa velutina	invasive	-3.295269157	43.32894794
Vespa velutina	invasive	-3.216559333	43.28605558
Vespa velutina	invasive	-2.829599524	43.27573185
Vespa velutina	invasive	-2.703496544	43.3495587
Vespa velutina	invasive	-2.429741279	43.34241041
Vespa velutina	invasive	-2.103956944	43.28730231
Vespa velutina	invasive	-1.966764274	43.31507495
Vespa velutina	invasive	-1.787122384	43.32720214
Vespa velutina	invasive	-1.651998333	43.27885696
Vespa velutina	invasive	-7.572145641	43.22340514
Vespa velutina	invasive	-9.204597056	43.10411133
Vespa velutina	invasive	-9.06100413	43.134703
Vespa velutina	invasive	-7.320136738	43.21458026
Vespa velutina	invasive	-8.94251665	43.12232299
Vespa velutina	invasive	-7.206377252	43.18641548
Vespa velutina	invasive	-8.825421365	43.08912165
Vespa velutina	invasive	-8.679472013	43.11260817
Vespa velutina	invasive	-8.576611624	43.1669994
Vespa velutina	invasive	-8.458303271	43.14675141
Vespa velutina	invasive	-8.275794988	43.14390346
Vespa velutina	invasive	-8.215429767	43.11009694
Vespa velutina	invasive	-4.072682579	43.18137394
Vespa velutina	invasive	-3.962472198	43.23652896
Vespa velutina	invasive	-3.844261578	43.18851868
Vespa velutina	invasive	-3.599109772	43.2026126
Vespa velutina	invasive	-3.432281471	43.20462375
Vespa velutina	invasive	-3.322645377	43.21391818
Vespa velutina	invasive	-3.200019837	43.23489136
Vespa velutina	invasive	-3.014522828	43.21045258
Vespa velutina	invasive	-2.935979709	43.19782407
Vespa velutina	invasive	-2.791038399	43.18579157
Vespa velutina	invasive	-2.649848992	43.21185493
Vespa velutina	invasive	-2.603794577	43.25191202
Vespa velutina	invasive	-2.397702537	43.2025003
Vespa velutina	invasive	-2.3695925	43.21670951
Vespa velutina	invasive	-2.198704696	43.22682717
Vespa velutina	invasive	-2.123165682	43.19820011
Vespa velutina	invasive	-1.964544559	43.20775523
Vespa velutina	invasive	-1.808485127	43.17863681
Vespa velutina	invasive	-1.754966062	43.18834443
Vespa velutina	invasive	-1.582498692	43.1776055
Vespa velutina	invasive	-1.481945999	43.21895129
Vespa velutina	invasive	-9.221115457	43.03803537
Vespa velutina	invasive	-9.066977795	43.04658175
Vespa velutina	invasive	-7.37185764	43.11805312
Vespa velutina	invasive	-8.94209278	43.0805303
Vespa velutina	invasive	-7.205723139	43.10032281
Vespa velutina	invasive	-8.828493902	43.06551614
Vespa velutina	invasive	-8.716922046	43.00537392
Vespa velutina	invasive	-8.567656611	43.08133536
Vespa velutina	invasive	-8.48324348	43.03652244
Vespa velutina	invasive	-8.299360798	43.04198789
Vespa velutina	invasive	-8.24054078	43.05977187
Vespa velutina	invasive	-8.103116361	43.02417504
Vespa velutina	invasive	-3.591230441	43.1209922
Vespa velutina	invasive	-3.422727547	43.14634204
Vespa velutina	invasive	-3.301710369	43.11058033
Vespa velutina	invasive	-3.136621278	43.13067005
Vespa velutina	invasive	-3.021743822	43.12072419
Vespa velutina	invasive	-2.974387696	43.1387292
Vespa velutina	invasive	-2.860798365	43.09878937
Vespa velutina	invasive	-2.73111301	43.15528084
Vespa velutina	invasive	-2.567409928	43.12397
Vespa velutina	invasive	-2.445675352	43.08304713
Vespa velutina	invasive	-2.325940803	43.15591716
Vespa velutina	invasive	-2.22186221	43.1446427
Vespa velutina	invasive	-2.088807212	43.0980376
Vespa velutina	invasive	-1.967110966	43.08493223
Vespa velutina	invasive	-1.865568208	43.12304544
Vespa velutina	invasive	-1.684535001	43.15264161
Vespa velutina	invasive	-1.569068851	43.07944259
Vespa velutina	invasive	-1.46316399	43.10221805
Vespa velutina	invasive	-9.181723491	42.90366044
Vespa velutina	invasive	-9.099020169	42.96218843
Vespa velutina	invasive	-7.376225474	43.05626527
Vespa velutina	invasive	-8.951062097	42.97011587
Vespa velutina	invasive	-7.199465097	43.0227115
Vespa velutina	invasive	-8.806118873	42.97177023
Vespa velutina	invasive	-7.079033133	43.01584217
Vespa velutina	invasive	-8.708959407	42.93591853
Vespa velutina	invasive	-8.535389636	42.95133144
Vespa velutina	invasive	-8.492666391	42.93659646
Vespa velutina	invasive	-8.138148671	42.95760377
Vespa velutina	invasive	-4.262389926	43.06801575
Vespa velutina	invasive	-4.206700871	43.02575533
Vespa velutina	invasive	-3.665954835	42.99159951
Vespa velutina	invasive	-3.584640491	43.02490238
Vespa velutina	invasive	-3.453114306	43.01917875
Vespa velutina	invasive	-3.257376528	43.03228677
Vespa velutina	invasive	-3.026110057	43.00096204
Vespa velutina	invasive	-2.91195249	43.00047891
Vespa velutina	invasive	-2.79685778	43.00538089
Vespa velutina	invasive	-2.665665438	43.01183916
Vespa velutina	invasive	-2.536029118	43.06155815
Vespa velutina	invasive	-2.507293948	43.04511491
Vespa velutina	invasive	-2.269996128	43.03571664
Vespa velutina	invasive	-2.170660146	43.05788918
Vespa velutina	invasive	-2.071124991	43.04651154
Vespa velutina	invasive	-1.947019334	43.05723054
Vespa velutina	invasive	-1.842841993	43.03456128
Vespa velutina	invasive	-1.697590486	42.99232797
Vespa velutina	invasive	-7.595421328	42.90018215
Vespa velutina	invasive	-9.10076158	42.88770591
Vespa velutina	invasive	-8.963539466	42.82141001
Vespa velutina	invasive	-7.065824372	42.91389396
Vespa velutina	invasive	-8.75220014	42.85855524
Vespa velutina	invasive	-8.585693139	42.84289441
Vespa velutina	invasive	-8.483400483	42.88815924
Vespa velutina	invasive	-8.333139504	42.86729629
Vespa velutina	invasive	-8.104042107	42.88905647
Vespa velutina	invasive	-3.032391173	42.95687386
Vespa velutina	invasive	-2.934627792	42.94368756
Vespa velutina	invasive	-2.828940217	42.94951968
Vespa velutina	invasive	-2.689102765	42.95190263
Vespa velutina	invasive	-2.549773214	42.90715516
Vespa velutina	invasive	-2.239755277	42.96916993
Vespa velutina	invasive	-2.100148242	42.91093376
Vespa velutina	invasive	-2.01315512	42.93516509
Vespa velutina	invasive	-1.846219197	42.97438632
Vespa velutina	invasive	-1.738308172	42.94965141
Vespa velutina	invasive	-1.596423352	42.9546341
Vespa velutina	invasive	-1.43653596	42.95935771
Vespa velutina	invasive	-7.612352927	42.81453984
Vespa velutina	invasive	-9.040079642	42.76159382
Vespa velutina	invasive	-8.908671598	42.79414939
Vespa velutina	invasive	-8.775178248	42.77995992
Vespa velutina	invasive	-8.679164398	42.79057375
Vespa velutina	invasive	-8.521678811	42.75004413
Vespa velutina	invasive	0.708846371	42.83035384
[truncated: 693 more rows]
